# Supplementary material for: Metabonomics and Transcriptomics Analyses Reveal the Underlying HPA-Axis-Related Mechanisms of Lethality in Larimichthys polyactis Exposed to Underwater Noise Pollution
Source: Int J Mol Sci. 2024 Nov 24;25(23):12610. doi: 10.3390/ijms252312610 (PMC11641136; doi:10.3390/ijms252312610)
Supplement: Supplementary file 1 [file ijms-25-12610-s001.zip]

Archive with 7 entries (7 files):
- Supplementary material Figure S1.jpg
- Supplementary material Figure S2.jpg
- Supplementary material legend.pdf
- Supplementary material Table S1.xlsx
- Supplementary material Table S2.xlsx
- Supplementary material Table S3.xlsx
- Supplementary material Table S4.xlsx
