# Supplementary material for: Metabonomics and Transcriptomics Analyses Reveal the Underlying HPA-Axis-Related Mechanisms of Lethality in Larimichthys polyactis Exposed to Underwater Noise Pollution
Source: Int J Mol Sci. 2024 Nov 24;25(23):12610. doi: 10.3390/ijms252312610 (PMC11641136; doi:10.3390/ijms252312610)
Supplement: Supplementary file 1 [file ijms-25-12610-s001.zip › Supplementary material Table S1.xlsx]

## Sheet: Sheet1
Name of Group	Sample	Raw reads	Raw bases	Clean reads	Clean bases	Q30(%)	GC content(%)	Mapped reads	Mapped ratio (%)
TR_Br	E-Br-1	46423448	7009940648	45790678	6817744138	93.78	48.74	37664089	82.25
	E-Br-2	44166876	6669198276	43617200	6489778439	93.78	48.41	35601749	81.62
	E-Br-3	48765556	7363598956	48123420	7175950655	93.64	49.31	40422941	84
TR_Ht	E-Ht-1	62683656	9465232056	61863670	9129376396	93.99	49.22	50942076	82.35
	E-Ht-2	61383078	9268844778	60818738	9040147046	94.07	48.81	50254425	82.63
	E-Ht-3	53562688	8087965888	53050104	7905426367	94.01	49.3	44636832	84.14
TR_AG	E-AG-1	53610138	8095130838	53128906	7910376021	93.92	49.77	45913655	86.42
	E-AG-2	47722434	7206087534	47229714	7016413742	94.1	48.91	40514361	85.78
	E-AG-3	53230590	8037819090	52762230	7849382280	94.26	49.39	45171375	85.61
Control_Br	C-Br-1	68122624	10286516224	67408336	9390995358	94.2	47.77	55823798	82.81
	C-Br-2	42792782	6461710082	42224134	6309212262	93.46	49.32	35256352	83.5
	C-Br-3	46261204	6985441804	45621146	6808267732	93.58	48.6	37547528	82.3
Control_Ht	C-Ht-1	60330036	9109835436	59708956	8869457825	94.03	48.99	48794270	81.72
	C-Ht-2	64780756	9781894156	64111670	9531235315	94.06	49.02	53962659	84.17
	C-Ht-3	68794474	10387965574	68183062	10122579956	93.95	49.29	55915704	82.01
Control_AG	C-AG-1	54484548	8227166748	53978126	8010247254	94.14	49.12	46347016	85.86
	C-AG-2	51890118	7835407818	51406706	7697377067	93.79	50.18	44107672	85.8
	C-AG-3	56594106	8545710006	56056612	8333794760	94.26	49.41	48096692	85.8
