# Supplementary material for: Metabonomics and Transcriptomics Analyses Reveal the Underlying HPA-Axis-Related Mechanisms of Lethality in Larimichthys polyactis Exposed to Underwater Noise Pollution
Source: Int J Mol Sci. 2024 Nov 24;25(23):12610. doi: 10.3390/ijms252312610 (PMC11641136; doi:10.3390/ijms252312610)
Supplement: Supplementary file 1 [file ijms-25-12610-s001.zip › Supplementary material Table S2.xlsx]

## Sheet: Sheet1
Gene_ID	Br group	AG group	Ht group	KO_name
evm.TU.scaffold463s1.9	no | up	yes | down	no | down	ZC3H12, MCPIP
evm.TU.Scaffold1161.3	yes | down	no | down	no | down	WWC1
evm.TU.Scaffold272.44	yes | down	no | down	no | down	UCHL1
evm.TU.Scaffold411.111	yes | down	no | up	no | down	UBE1, UBA1
evm.TU.Scaffold69.430	yes | down	no | up	no | up	TTC12
evm.TU.scaffold8s1.15	yes | up	no | up	no | up	TIPIN
evm.TU.Scaffold754.69	yes | down	no | down	no | down	THBS1
evm.TU.Scaffold313.60	yes | down	no | down	no | up	THBS1
evm.TU.scaffold371s1.5	yes | down	yes | down	no | up	TG
evm.TU.scaffold371s1.10	yes | down	yes | down	no | up	TG
evm.TU.Scaffold313.20	yes | down	no | down	no | down	SYNE2
evm.TU.Scaffold16.483	yes | down	no | down	no | down	STK38, NDR
evm.TU.Scaffold100.247	yes | down	no | down	no | down	SOX7S
evm.TU.Scaffold983.2	yes | down	no | down	no | up	SMOC
evm.TU.Scaffold584.33	yes | down	no | up	no | up	SLC4A4, NBC1
evm.TU.Scaffold983.102	no | up	yes | down	no | down	SAV1, Sav
evm.TU.Scaffold2659.361	yes | up	no | down	no | up	ROBO2
evm.TU.Scaffold313.101	yes | up	no | up	no | up	RDH14
evm.TU.Scaffold158.53	yes | down	no | up	no | down	RBM22, SLT11
evm.TU.Scaffold38.326	yes | down	no | up	no | up	RAP1GAP, RAPGAP
evm.TU.Scaffold7.36	yes | down	no | up	no | down	PTPRT
evm.TU.Scaffold123.16	yes | up	no | up	no | up	PTGDS
evm.TU.Scaffold282.7	no | down	no | up	yes | up	PLA2G4, CPLA2
evm.TU.Scaffold218.37	yes | down	no | up	no | up	pfkA, PFK
evm.TU.scaffold297s1.5	yes | down	no | down	no | up	PDE9
evm.TU.Scaffold69.438	yes | down	no test	no | down	PDE9
evm.TU.Scaffold630.58	yes | down	no | up	no | down	PDE5
evm.TU.Scaffold630.60	yes | down	no | down	no | down	PDE5
evm.TU.Scaffold238.21	yes | up	no | up	no | up	PARP7S
evm.TU.Scaffold238.11	yes | up	no | up	no | up	PARP7S
evm.TU.Scaffold789.135	yes | down	no | down	no | down	NIM1
evm.TU.Scaffold265.20	yes | down	no | up	no | up	NES
evm.TU.Scaffold265.31	yes | down	no | down	no | up	NES
evm.TU.Scaffold210.41	yes | down	yes | down	yes | down	NEGR1
evm.TU.Scaffold254.64	yes | down	no | down	no | down	NALCN
evm.TU.Scaffold63.111	yes | down	no | up	no | up	MYOF
evm.TU.Scaffold340.48	yes | down	no | down	no | down	MYO7A, USH1B
evm.TU.scaffold350s1.1	yes | down	no | up	no | up	MYO7A, USH1B
evm.TU.Scaffold227.58	yes | down	no | down	no | up	MYH6_7
evm.TU.Scaffold13.26	yes | up	no | down	no | up	MOV10L1
evm.TU.Scaffold69.303	yes | down	no | up	no | up	MME, CD10
evm.TU.scaffold185s1.2	yes | down	no | down	no | up	MATN
evm.TU.Scaffold754.61	yes | down	no | down	no | up	LTBP2_3_4
evm.TU.Scaffold254.317	yes | down	no | up	no | up	LRP2
evm.TU.Scaffold2659.161	yes | down	no | up	no | up	LOXHD1
evm.TU.Scaffold169.385	yes | down	no | up	no | up	LCA5
evm.TU.Scaffold146.9	yes | down	no | down	no | up	ITPK1
evm.TU.Scaffold373.210	yes | up	no | up	no | up	INS
evm.TU.Scaffold69.322	no | down	yes | down	no | down	IL12A
evm.TU.scaffold334s1.21	yes | up	no | up	no | up	IGH
evm.TU.scaffold190s1.20	yes | up	no | up	no | up	IGFBP7
evm.TU.Scaffold282.101	yes | up	no | up	no | up	GFAP
evm.TU.Scaffold476.159	yes | down	no | down	no | down	FOSL2
evm.TU.Scaffold169.434	yes | down	no | down	no | down	FOS
evm.TU.Scaffold69.335	yes | down	no | down	no | down	FCGR1A, CD64
evm.TU.Scaffold200.44	yes | down	no | down	no | up	FBLN1_2
evm.TU.Scaffold117.79	yes | down	no | down	no | down	FAT4
evm.TU.Scaffold325.55	yes | up	no test	no test	FABP7
evm.TU.scaffold24s1.1	no | up	yes | up	no | up	EXOC3L2
evm.TU.scaffold24s1.7	yes | down	no | down	no | down	EXOC3L2
evm.TU.Scaffold238.45	yes | down	no | down	no | up	EMILIN
evm.TU.Scaffold2659.15	yes | down	no | down	no | down	E7.6.2.1
evm.TU.Scaffold265.75	yes | down	no | down	no | down	E4.6.1.2
evm.TU.scaffold347s2.10	yes | up	no | up	no | up	DLG1
evm.TU.Scaffold100.231	yes | down	no | up	no | up	DDX17
evm.TU.scaffold219s1.6	yes | up	no | up	no | up	DBI, ACBP
evm.TU.Scaffold71.96	yes | up	no | up	no | up	CYP4F
evm.TU.Scaffold165.70	yes | up	no | down	no | down	CRHR2
evm.TU.scaffold127s1.52	yes | up	no | up	no | down	COX6A
evm.TU.Scaffold310.261	yes | down	no | up	no | down	COL9A
evm.TU.Scaffold789.161	yes | down	no | down	no | up	COL5AS
evm.TU.Scaffold1663.39	no | up	yes | up	no | up	CNGB3
evm.TU.Scaffold219.93	yes | up	no | up	no | up	BUB1
evm.TU.Scaffold37.27	yes | up	no | up	no | down	BORCS7
evm.TU.Scaffold69.455	yes | down	no | down	no | down	BICDL, CCDC64
evm.TU.Scaffold293.115	yes | up	no | up	no | up	ATPeF0B, ATP5F1, ATP4
evm.TU.scaffold359s1.8	no | down	yes | down	no | down	ATAD1
evm.TU.Scaffold2659.291	no | up	yes | down	no | down	AREG
evm.TU.Scaffold772.91	yes | down	no | down	no | down	AQP4
evm.TU.Scaffold944.92	no | up	yes | up	no | up	AJUBA, LIMD1, WTIP
evm.TU.scaffold5s1.4	yes | down	no | down	no | up	ADGRG6, GPR126
evm.TU.Scaffold73.35	yes | down	no | down	no | down	ADAMTS1
evm.TU.scaffold148s1.4	no | down	yes | down	no | down	A2ML
evm.TU.Scaffold238.33	no | up	yes | up	no | down	No annotation
evm.TU.Scaffold254.360	no | up	yes | up	no | up	No annotation
evm.TU.Scaffold254.598	no | up	yes | up	no | up	No annotation
evm.TU.scaffold271s1.4	yes | down	yes | down	yes | down	No annotation
evm.TU.scaffold246s1.13	yes | down	yes | down	yes | down	No annotation
evm.TU.Scaffold95.90	no | up	no | up	yes | up	No annotation
evm.TU.Scaffold8.125	yes | up	no | down	no | up	No annotation
evm.TU.Scaffold722.35	yes | up	no | down	no | down	No annotation
evm.TU.scaffold20s3.6	yes | up	no | up	no | up	No annotation
evm.TU.scaffold163s1.6	yes | up	no | up	no | up	No annotation
evm.TU.Scaffold69.100	yes | up	no | down	no | up	No annotation
evm.TU.scaffold352s1.13	yes | up	no | up	no | up	No annotation
evm.TU.Scaffold325.37	yes | up	no | up	no | up	No annotation
evm.TU.Scaffold122.4	yes | down	no | down	no | up	No annotation
evm.TU.scaffold195s1.1	yes | down	no | up	no | up	No annotation
evm.TU.Scaffold100.404	yes | down	no | down	no | up	No annotation
evm.TU.Scaffold8.159	yes | down	no | up	no | up	No annotation
evm.TU.Scaffold38.155	yes | down	no | up	no | up	No annotation
evm.TU.Scaffold13.80	yes | down	no | down	no | down	No annotation
evm.TU.Scaffold114.154	yes | down	no | down	no | up	No annotation
evm.TU.Scaffold1008.228	yes | down	no | up	no | up	No annotation
evm.TU.Scaffold1696.9	yes | down	no | down	no | down	No annotation
evm.TU.Scaffold38.223	yes | down	no | down	no | down	No annotation
evm.TU.Scaffold22.183	yes | down	no | up	no | up	No annotation
evm.TU.scaffold701s1.2	yes | down	no | up	no | down	No annotation
evm.TU.Scaffold476.116	yes | down	no | down	no | down	No annotation
evm.TU.Scaffold944.122	yes | down	no | down	no | up	No annotation
evm.TU.scaffold294s1.12	yes | down	no | down	no | down	No annotation
evm.TU.Scaffold122.100	yes | down	no | up	no | down	No annotation
evm.TU.Scaffold584.154	yes | down	no | down	no | up	No annotation
evm.TU.Scaffold804.176	yes | down	no | down	no | down	No annotation
evm.TU.Scaffold1817.193	yes | down	no test	no | up	No annotation
evm.TU.Scaffold576.18	yes | down	no | down	no | up	No annotation
evm.TU.Scaffold254.591	yes | down	no test	no test	No annotation
evm.TU.Scaffold252.223	yes | down	no | down	no | up	No annotation
evm.TU.Scaffold47.19	yes | down	no | up	no | up	No annotation
evm.TU.scaffold171s1.16	yes | down	no | down	no | down	No annotation
evm.TU.Scaffold63.370	yes | down	no | down	no test	No annotation
evm.TU.Scaffold1008.61	yes | down	no | down	no | up	No annotation
evm.TU.scaffold92s1.3	yes | down	no | down	no | up	No annotation
evm.TU.Scaffold1068.75	yes | down	no | up	no | up	No annotation
evm.TU.Scaffold69.217	yes | down	no | up	no test	No annotation
