# Supplementary material for: Metabonomics and Transcriptomics Analyses Reveal the Underlying HPA-Axis-Related Mechanisms of Lethality in Larimichthys polyactis Exposed to Underwater Noise Pollution
Source: Int J Mol Sci. 2024 Nov 24;25(23):12610. doi: 10.3390/ijms252312610 (PMC11641136; doi:10.3390/ijms252312610)
Supplement: Supplementary file 1 [file ijms-25-12610-s001.zip › Supplementary material Table S3.xlsx]

## Sheet: Sheet1
ID	Metabolite	Significant	Regulate	KEGG Pathway ID	Library ID	KEGG Compound ID	Mode	HMDB Superclass	HMDB Class	HMDB Subclass
neg_1	L-beta-aspartyl-L-leucine	yes	down	-	HMDB0011166	-	neg	Organic acids and derivatives	Peptidomimetics	Hybrid peptides
neg_1097	L-Asparagine	yes	down	map01100;map00250;map01230;map00970	HMDB0000168;PW_C000110;HMDB0251512;MJDBOTE0000518	C00152	neg	Organic acids and derivatives	Carboxylic acids and derivatives	Amino acids, peptides, and analogues
neg_1126	L-Glutamic Acid	yes	down	map02010;map01240;map04540;map00330;map00220;map00250;map04216;map00630;map00430;map00470;map00860;map04080;map01100;map00480;map01200;map01210;map00340;map00524;map01230;map04068;map00650;map00910;map00970	HMDB0060475;PW_C000095;HMDB0000148;HMDB0003339;MJDBOTE0000649	C00025	neg	Organic acids and derivatives	Carboxylic acids and derivatives	Amino acids, peptides, and analogues
neg_1149	Edetic Acid	yes	up	-	HMDB0015109;HMDB0303556	C00284	neg	Organic acids and derivatives	Carboxylic acids and derivatives	Tetracarboxylic acids and derivatives
neg_1167	ADP	yes	down	map01100;map00230;map01240;map01232;map04068;map04080;map00190;map04142	HMDB0001341	C00008	neg	Nucleosides, nucleotides, and analogues	Purine nucleotides	Purine ribonucleotides
neg_1168	Cysteineglutathione disulfide	yes	down	-	HMDB0000656	-	neg	Organic acids and derivatives	Carboxylic acids and derivatives	Amino acids, peptides, and analogues
neg_1171	D-Fructose 6-phosphate	yes	down	map01100;map00500;map01200;map00052	HMDB0304311;HMDB0000124;MJDBNL00000133	C00085	neg	Organic oxygen compounds	Organooxygen compounds	Carbohydrates and carbohydrate conjugates
neg_119	Thromboxane B2	yes	down	map00590;map01100	LMFA03030002;HMDB0003252;PW_C001820	C05963	neg	Lipids and lipid-like molecules	Fatty Acyls	Eicosanoids
neg_1191	2-Amino-4-[carbamimidoyl(methyl)amino]butanoic acid	yes	down	-	HMDB0255374	-	neg	Organic acids and derivatives	Carboxylic acids and derivatives	Amino acids, peptides, and analogues
neg_1201	Adenosine 3',5'-diphosphate	yes	down	map01100;map00770;map00230;map00534;map00532;map00920	PW_C000043;HMDB0000061	C00054	neg	Nucleosides, nucleotides, and analogues	Purine nucleotides	Purine ribonucleotides
neg_129	Pantothenic Acid	yes	down	map01100;map00770;map00410;map01240	HMDB0000210;PW_C000136;HMDB0250782;MJDBOTE0000845	C00864	neg	Organic oxygen compounds	Organooxygen compounds	Alcohols and polyols
neg_131	ALA-ILE	yes	up	-	HMDB0028690	-	neg	Organic acids and derivatives	Carboxylic acids and derivatives	Amino acids, peptides, and analogues
neg_1423	Isocitric Acid	yes	down	map01100;map00630;map01240;map01210;map01200;map01230;map00020	HMDB0304324;HMDB0001874;HMDB0033717;HMDB0000193;PW_C000125	C00311	neg	Organic acids and derivatives	Carboxylic acids and derivatives	Tricarboxylic acids and derivatives
neg_1438	2-Chloro-2'-deoxyadenosine-5'-triphosphate	yes	up	-	HMDB0060713	-	neg	Nucleosides, nucleotides, and analogues	Purine nucleotides	Purine deoxyribonucleotides
neg_149	Blighinone	yes	up	-	HMDB0030643	-	neg	Benzenoids	Phenanthrenes and derivatives	Hydrophenanthrenes
neg_15	20-Hydroxy-E4-neuroprostane	yes	down	-	HMDB0012638	-	neg	Lipids and lipid-like molecules	Fatty Acyls	Fatty acids and conjugates
neg_1537	Pyrogallol Red	yes	up	-	HMDB0256989	-	neg	Organoheterocyclic compounds	Benzopyrans	1-benzopyrans
neg_163	Inosine	yes	down	map01100;map02010;map01232;map00230	PW_C000127;HMDB0000195;HMDB0247301;MJDBOTE0000386	C00294	neg	Nucleosides, nucleotides, and analogues	Purine nucleosides	Not Available
neg_1783	3,4'-Dimethyquercetin 7-[alpha-L-arabinofuranosyl-(1->6)-glucoside]	yes	down	-	HMDB0301964	-	neg	Phenylpropanoids and polyketides	Flavonoids	Flavonoid glycosides
neg_1794	Phosphomethylphosphonic acid adenosyl ester	yes	down	-	HMDB0248005;HMDB0031415	-	neg	Nucleosides, nucleotides, and analogues	Purine nucleotides	Purine ribonucleotides
neg_1804	7-Methylguanosine	yes	down	-	HMDB0005862;HMDB0001107	-	neg	Nucleosides, nucleotides, and analogues	Purine nucleosides	Not Available
neg_1807	3,4,5-trihydroxy-6-({7-oxo-7H-furo[3,2-g]chromen-4-yl}oxy)oxane-2-carboxylic acid	yes	down	-	HMDB0129424	-	neg	Organic oxygen compounds	Organooxygen compounds	Carbohydrates and carbohydrate conjugates
neg_1889	CMP-N-glycoloylneuraminate	yes	up	map00520;map01250	HMDB0012206	C03691	neg	Organic oxygen compounds	Organooxygen compounds	Carbohydrates and carbohydrate conjugates
neg_1963	Antibiotic M83	yes	up	-	HMDB0247274	-	neg	Organoheterocyclic compounds	Indoles and derivatives	Indolequinones
neg_1989	Acorafloxacin	yes	down	-	HMDB0247964	-	neg	Organoheterocyclic compounds	Quinolines and derivatives	Quinoline carboxylic acids
neg_2	Aspartyl-Isoleucine	yes	down	-	HMDB0028756	-	neg	Organic acids and derivatives	Carboxylic acids and derivatives	Amino acids, peptides, and analogues
neg_2138	Dephospho-CoA	yes	up	map01100;map00770;map01240	HMDB0001373;PW_C001061;LMFA07050315	C00882	neg	Nucleosides, nucleotides, and analogues	Purine nucleotides	Purine ribonucleotides
neg_2228	Succinyladenosine	yes	up	-	HMDB0000912	-	neg	Nucleosides, nucleotides, and analogues	Purine nucleosides	Not Available
neg_2341	Hymenoxon	yes	up	-	HMDB0253305	C09482	neg	Organoheterocyclic compounds	Oxanes	Not Available
neg_2362	P-Anisic Acid	yes	down	-	HMDB0001101	C02519	neg	Benzenoids	Benzene and substituted derivatives	Benzoic acids and derivatives
neg_2395	3-(4-Hydroxyphenyl)lactate	yes	up	-	HMDB0000755	C03672	neg	Phenylpropanoids and polyketides	Phenylpropanoic acids	Not Available
neg_2406	P-Toluenesulfonic Acid	yes	up	map01100	HMDB0059933	C06677	neg	Benzenoids	Benzene and substituted derivatives	Benzenesulfonic acids and derivatives
neg_2520	Flavin Mononucleotide	yes	down	map01100;map00190;map00740;map01240	HMDB0001520;PW_C001170;MJDBOTE0000476	C00061	neg	Nucleosides, nucleotides, and analogues	Flavin nucleotides	Not Available
neg_2534	Val Phe	yes	down	-	-	-	neg	-	-	-
neg_2627	1-(3-Pyridinyl)-1,4-butanediol	yes	down	map00980	HMDB0062266	C19582	neg	Organoheterocyclic compounds	Pyridines and derivatives	Not Available
neg_2633	PA(8:0/10:0)	yes	down	map01100;map00564;map04912;map04070;map00561	HMDB0115482;PW_C062908	C00416	neg	Lipids and lipid-like molecules	Glycerophospholipids	Glycerophosphates
neg_2767	Acetyl-DL-Leucine	yes	down	-	HMDB0011756	C02710	neg	Organic acids and derivatives	Carboxylic acids and derivatives	Amino acids, peptides, and analogues
neg_2816	Methionyl-Aspartate	yes	up	-	HMDB0028969	-	neg	Organic acids and derivatives	Carboxylic acids and derivatives	Amino acids, peptides, and analogues
neg_2820	Cinnamyl acetate	yes	down	-	HMDB0029699	C12299	neg	Benzenoids	Benzene and substituted derivatives	Styrenes
neg_2844	Velaresol	yes	down	-	HMDB0259776	-	neg	Organic oxygen compounds	Organooxygen compounds	Carbonyl compounds
neg_2845	4-[3,4,5-Trihydroxy-6-(hydroxymethyl)oxan-2-yl]oxybenzaldehyde	yes	down	-	HMDB0253067	-	neg	Organic oxygen compounds	Organooxygen compounds	Carbohydrates and carbohydrate conjugates
neg_2860	Dihydrozeatin O-beta-D-Glucoside	yes	up	-	HMDB0302649;HMDB0012214	-	neg	Lipids and lipid-like molecules	Fatty Acyls	Fatty acyl glycosides
neg_2984	Methyltrienolone	yes	up	-	HMDB0254669	C14257	neg	Lipids and lipid-like molecules	Steroids and steroid derivatives	Estrane steroids
neg_3001	3-O-Demethylfortimicin A	yes	up	-	HMDB0245956	-	neg	Organic oxygen compounds	Organooxygen compounds	Carbohydrates and carbohydrate conjugates
neg_3062	Glycylalanylprolylmethionylphenylalanylvalinamide	yes	up	-	HMDB0033241	-	neg	Organic acids and derivatives	Carboxylic acids and derivatives	Amino acids, peptides, and analogues
neg_3151	PE-NMe(22:6(4Z,7Z,10Z,13Z,16Z,19Z)/18:0)	yes	down	-	PW_C059813;HMDB0113678	C01241	neg	Lipids and lipid-like molecules	Glycerophospholipids	Glycerophosphoethanolamines
neg_3166	Fluticasone	yes	up	-	HMDB0252416;HMDB0005036	C07815	neg	Lipids and lipid-like molecules	Steroids and steroid derivatives	Androstane steroids
neg_3194	Myristoylcarnitine	yes	up	-	HMDB0005066;LMFA07070102;HMDB0254979	-	neg	Lipids and lipid-like molecules	Fatty Acyls	Fatty acid esters
neg_320	N-acetylaspartate	yes	down	map01100;map00250	HMDB0000812	C01042	neg	Organic acids and derivatives	Carboxylic acids and derivatives	Amino acids, peptides, and analogues
neg_3212	Linoleoyl ethanolamide	yes	down	-	HMDB0013624;HMDB0012252	C13828	neg	Organic nitrogen compounds	Organonitrogen compounds	Amines
neg_3218	2-Hydroxyoctadecanoic acid	yes	down	-	HMDB0062549;HMDB0242145	C03045	neg	Lipids and lipid-like molecules	Fatty Acyls	Fatty acids and conjugates
neg_3219	N-Palmitoyl Glycine	yes	down	-	HMDB0013034;LMFA08020079	-	neg	Organic acids and derivatives	Carboxylic acids and derivatives	Amino acids, peptides, and analogues
neg_3250	LysoPE(P-16:0/0:0)	yes	up	-	HMDB0011152	-	neg	Lipids and lipid-like molecules	Glycerophospholipids	Glycerophosphoethanolamines
neg_3256	Alpha-Linolenoyl ethanolamide	yes	down	-	HMDB0013624	C13828	neg	Organic nitrogen compounds	Organonitrogen compounds	Amines
neg_3271	(R)-2-Hydroxystearic Acid	yes	down	-	-	-	neg	-	-	-
neg_3283	PE(18:0/0:0)	yes	up	-	LMGP02050001	-	neg	-	-	-
neg_3297	LysoPE(20:1(11Z)/0:0)	yes	down	-	HMDB0011512	-	neg	Lipids and lipid-like molecules	Glycerophospholipids	Glycerophosphoethanolamines
neg_3306	3-Carboxy-4-methyl-5-ethyl-2-furanpropionic acid	yes	down	-	HMDB0244411	-	neg	Lipids and lipid-like molecules	Fatty Acyls	Fatty acids and conjugates
neg_3332	PE(22:6(4Z,7Z,10Z,13Z,16Z,19Z)/18:1(11Z))	yes	down	map01100;map00564;map00563;map04136;map04140	HMDB0009685;PW_C005733	C00350	neg	Lipids and lipid-like molecules	Glycerophospholipids	Glycerophosphoethanolamines
neg_3339	PE(18:1(11Z)/22:6(4Z,7Z,10Z,13Z,16Z,19Z))	yes	down	map01100;map00564;map00563;map04136;map04140	PW_C005093;HMDB0009045	C00350	neg	Lipids and lipid-like molecules	Glycerophospholipids	Glycerophosphoethanolamines
neg_3356	PE(18:0/22:6(4Z,7Z,10Z,13Z,16Z,19Z))	yes	down	map01100;map00564;map00563;map04136;map04140	PW_C005060;LMGP02010094;HMDB0009012	C00350	neg	Lipids and lipid-like molecules	Glycerophospholipids	Glycerophosphoethanolamines
neg_3359	(3b,4b,11b,14b)-11-Ethoxy-3,4-epoxy-14-hydroxy-12-cyathen-15-al 14-xyloside	yes	up	-	HMDB0034617	-	neg	Lipids and lipid-like molecules	Prenol lipids	Diterpenoids
neg_3363	PE(20:4(5Z,8Z,11Z,14Z)/16:0)	yes	down	map01100;map00564;map00563;map04136;map04140	PW_C005433;HMDB0009385;LMGP02011174	C00350	neg	Lipids and lipid-like molecules	Glycerophospholipids	Glycerophosphoethanolamines
neg_3370	PE(18:0/20:3(8Z,11Z,14Z))	yes	down	map01100;map00564;map00563;map04136;map04140	LMGP02011202;HMDB0009002;PW_C005050	C00350	neg	Lipids and lipid-like molecules	Glycerophospholipids	Glycerophosphoethanolamines
neg_3390	1-(11Z,14Z-eicosadienoyl)-glycero-3-phosphate	yes	up	-	HMDB0114758;LMGP10050027;HMDB0062303	-	neg	Lipids and lipid-like molecules	Glycerophospholipids	Glycerophosphates
neg_3391	Glyceryl lactooleate	yes	up	-	LMFA07010900;HMDB0032298	-	neg	Lipids and lipid-like molecules	Fatty Acyls	Fatty acid esters
neg_3394	Sorbitan palmitate	yes	up	-	HMDB0029887;LMFA07011019	-	neg	Lipids and lipid-like molecules	Fatty Acyls	Fatty acid esters
neg_3397	LysoPC(P-18:0/0:0)	yes	up	map00564	HMDB0013122	C04230	neg	Lipids and lipid-like molecules	Glycerophospholipids	Glycerophosphocholines
neg_3412	Sorbitan stearate	yes	up	-	LMFA07011020;HMDB0029888	-	neg	Lipids and lipid-like molecules	Fatty Acyls	Fatty acid esters
neg_3417	PE-NMe(18:2(9Z,12Z)/22:5(4Z,7Z,10Z,13Z,16Z))	yes	down	-	PW_C059311;HMDB0113188	C01241	neg	Lipids and lipid-like molecules	Glycerophospholipids	Glycerophosphoethanolamines
neg_344	Creatinine lactate	yes	down	-	HMDB0250531	-	neg	Organic acids and derivatives	Carboxylic acids and derivatives	Amino acids, peptides, and analogues
neg_3451	PG(16:0/0:0)[U]	yes	up	-	-	-	neg	-	-	-
neg_349	Serylvaline	yes	up	-	HMDB0029052	-	neg	Organic acids and derivatives	Carboxylic acids and derivatives	Amino acids, peptides, and analogues
neg_3494	Chenodeoxycholyltaurine	yes	up	map00120	HMDB0000949;HMDB0242411;HMDB0000951	C05465	neg	Lipids and lipid-like molecules	Steroids and steroid derivatives	Bile acids, alcohols and derivatives
neg_3529	LysoPE(16:0/0:0)	yes	up	-	PW_C007100;HMDB0011503	-	neg	Lipids and lipid-like molecules	Glycerophospholipids	Glycerophosphoethanolamines
neg_383	N-Acetyl-1-aspartylglutamic acid	yes	down	map01100;map04080;map00250	HMDB0001067;HMDB0255414	C12270	neg	Organic acids and derivatives	Carboxylic acids and derivatives	Amino acids, peptides, and analogues
neg_3886	LysoPI(16:0/0:0)	yes	down	-	HMDB0061695	-	neg	Lipids and lipid-like molecules	Glycerophospholipids	Glycerophosphoinositols
neg_3887	LysoPI(18:0/0:0)	yes	down	-	HMDB0240261	-	neg	Lipids and lipid-like molecules	Glycerophospholipids	Glycerophosphoinositols
neg_3892	2-Tiglylcarnitine	yes	up	-	HMDB0241658	-	neg	Lipids and lipid-like molecules	Fatty Acyls	Fatty acid esters
neg_3900	1-(4Z,7Z,10Z,13Z,16Z,19Z-docosahexaenoyl)-glycero-3-phosphate	yes	up	-	HMDB0062307;HMDB0114755;LMGP10050019	-	neg	Lipids and lipid-like molecules	Glycerophospholipids	Glycerophosphates
neg_392	Glutathione, oxidized	yes	down	map01100;map00480;map04216;map01240	HMDB0003337;HMDB0011691	C00127	neg	Organic acids and derivatives	Carboxylic acids and derivatives	Amino acids, peptides, and analogues
neg_392	Glutathione, oxidized	yes	down	map01100;map00480;map04216;map01240	HMDB0003337;HMDB0011691	C00127	neg	Organic acids and derivatives	Carboxylic acids and derivatives	Amino acids, peptides, and analogues
neg_3943	PC(18:2(9Z,12Z)/22:6(4Z,7Z,10Z,13Z,16Z,19Z))	yes	down	map01100;map00564;map00592;map00590;map00591	PW_C004204;HMDB0008156;LMGP01010947	C00157	neg	Lipids and lipid-like molecules	Glycerophospholipids	Glycerophosphocholines
neg_3974	PE(18:0/20:4(8Z,11Z,14Z,17Z))	yes	down	map01100;map00564;map00563;map04136;map04140	HMDB0009004;PW_C005052	C00350	neg	Lipids and lipid-like molecules	Glycerophospholipids	Glycerophosphoethanolamines
neg_3980	Tobramycin	yes	down	map00524	HMDB0014822;PW_C009161	C00397	neg	Organic oxygen compounds	Organooxygen compounds	Carbohydrates and carbohydrate conjugates
neg_3984	PE(18:2(9Z,12Z)/16:0)	yes	down	map01100;map00564;map00563;map04136;map04140	HMDB0009088;LMGP02011194;PW_C005136	C00350	neg	Lipids and lipid-like molecules	Glycerophospholipids	Glycerophosphoethanolamines
neg_3996	1H-Imidazole-4-carboxamide	yes	down	-	HMDB0244880	-	neg	Organic acids and derivatives	Carboxylic acids and derivatives	Carboxylic acid derivatives
neg_4002	PE(P-16:0/22:6(4Z,7Z,10Z,13Z,16Z,19Z))	yes	down	map01100;map00564;map00563;map04136;map04140	LMGP02030001;HMDB0005780	C00350	neg	Lipids and lipid-like molecules	Glycerophospholipids	Glycerophosphoethanolamines
neg_4013	4-Oxo-2-azetidinecarboxylic acid	yes	down	-	HMDB0246560	-	neg	Organoheterocyclic compounds	Lactams	Beta lactams
neg_4014	Porrigenin A	yes	up	-	LMST01080001;HMDB0032783	-	neg	Lipids and lipid-like molecules	Prenol lipids	Triterpenoids
neg_4020	PS(20:2(11Z,14Z)/18:3(9Z,12Z,15Z))	yes	down	map01100;map00564;map00260	HMDB0112576;PW_C060989;LMGP03010573	C02737	neg	Lipids and lipid-like molecules	Glycerophospholipids	Glycerophosphoserines
neg_4023	PE(16:0/22:6(4Z,7Z,10Z,13Z,16Z,19Z))	yes	down	map01100;map00564;map00563;map04136;map04140	HMDB0008946;LMGP02010095;PW_C004994	C00350	neg	Lipids and lipid-like molecules	Glycerophospholipids	Glycerophosphoethanolamines
neg_4038	N-Eicosapentaenoyl Cysteine	yes	up	-	HMDB0242068	-	neg	Not Available	Not Available	Not Available
neg_4059	PE(19:0/0:0)	yes	up	-	LMGP02050028	-	neg	-	-	-
neg_4064	LysoPE(P-18:0/0:0)	yes	up	-	HMDB0240598	-	neg	Lipids and lipid-like molecules	Glycerophospholipids	Glycerophosphoethanolamines
neg_4067	LysoPC(18:1(11Z)/0:0)	yes	down	map00564	HMDB0010385	C04230	neg	Lipids and lipid-like molecules	Glycerophospholipids	Glycerophosphocholines
neg_4120	12-Hydroxydodecanoylcarnitine	yes	down	-	HMDB0241208	-	neg	Lipids and lipid-like molecules	Fatty Acyls	Fatty acid esters
neg_4125	PE(17:0/0:0)	yes	up	-	HMDB0061691;LMGP02050030	-	neg	Lipids and lipid-like molecules	Glycerophospholipids	Glycerophosphoethanolamines
neg_4154	Citric Acid	yes	up	map01100;map00630;map01240;map01210;map01200;map01230;map00250;map00020	PW_C000063;HMDB0000094;MJDBNL00000139	C00158	neg	Organic acids and derivatives	Carboxylic acids and derivatives	Tricarboxylic acids and derivatives
neg_4156	5(6)-Epoxy Prostaglandin E1	yes	down	-	HMDB0012110;LMFA03020068	C04741	neg	Lipids and lipid-like molecules	Fatty Acyls	Eicosanoids
neg_4158	Prostaglandin G2	yes	down	map00590;map01100	HMDB0003235;LMFA03010009;PW_C001814	C05956	neg	Lipids and lipid-like molecules	Fatty Acyls	Eicosanoids
neg_4165	Arachidonic acid	yes	down	map01100;map00590;map00591;map04270;map01040;map04912;map04217;map04216	PW_C000821;LMFA01030001;HMDB0001043	C00219	neg	Lipids and lipid-like molecules	Fatty Acyls	Fatty acids and conjugates
neg_4172	[3-[2-Aminoethoxy(hydroxy)phosphoryl]oxy-2-hydroxypropyl] hexadecanoate	yes	up	-	HMDB0256030	-	neg	Lipids and lipid-like molecules	Glycerophospholipids	Glycerophosphoethanolamines
neg_4173	Cis-Hydroxy Perhexiline	yes	down	-	HMDB0060644	-	neg	Organic oxygen compounds	Organooxygen compounds	Alcohols and polyols
neg_4208	N-Eicosapentaenoyl Isoleucine	yes	down	-	HMDB0242073	-	neg	Not Available	Not Available	Not Available
neg_4209	2-Hydroxymyristic Acid	yes	down	-	HMDB0002261;LMFA01050484	-	neg	Lipids and lipid-like molecules	Fatty Acyls	Fatty acids and conjugates
neg_4214	N-docosahexaenoylethanolamine	yes	down	-	HMDB0255128;HMDB0013658	-	neg	Organic nitrogen compounds	Organonitrogen compounds	Amines
neg_4231	12-Hydroxydodecanoic acid	yes	down	-	HMDB0002059;HMDB0304547	C08317	neg	Organic acids and derivatives	Hydroxy acids and derivatives	Medium-chain hydroxy acids and derivatives
neg_4249	Dinoterb	yes	down	-	-	C18671	neg	-	-	-
neg_4298	Isospirene	yes	down	-	HMDB0036022	-	neg	Organoheterocyclic compounds	Dihydrofurans	Not Available
neg_4306	Furanofukinin	yes	up	-	HMDB0036640	-	neg	Lipids and lipid-like molecules	Prenol lipids	Sesquiterpenoids
neg_4332	1,11-Undecanedicarboxylic acid	yes	down	-	HMDB0002327	-	neg	Lipids and lipid-like molecules	Fatty Acyls	Fatty acids and conjugates
neg_4343	Pentalenolactone D	yes	down	map01100	-	C20399	neg	-	-	-
neg_4375	Diethyl Phthalate	yes	down	-	HMDB0094660	C14175	neg	Benzenoids	Benzene and substituted derivatives	Benzoic acids and derivatives
neg_4516	Cytochalasin B	yes	up	-	LMPK11000002;HMDB0250718	C19954	neg	Alkaloids and derivatives	Cytochalasans	Cytochalasins
neg_4531	N-[(3a,5b,7a)-3-hydroxy-24-oxo-7-(sulfooxy)cholan-24-yl]-Glycine	yes	up	-	HMDB0002496	C01324	neg	Homogeneous non-metal compounds	Homogeneous halogens	Not Available
neg_459	5-(Hydroxymethyl)-1H-pyrrole-2-carbaldehyde	yes	down	-	HMDB0246729	-	neg	Organic oxygen compounds	Organooxygen compounds	Carbonyl compounds
neg_460	L-cis-Cyclo(aspartylphenylalanyl)	yes	up	-	HMDB0031360	-	neg	Organic acids and derivatives	Carboxylic acids and derivatives	Amino acids, peptides, and analogues
neg_4685	4-Hydroxyphenylpyruvic Acid	yes	down	map01100;map01240;map01210;map00130;map01230;map00350;map00400	PW_C000558;HMDB0000707	C01179	neg	Benzenoids	Benzene and substituted derivatives	Phenylpyruvic acid derivatives
neg_4707	3-Hydroxysebacic acid	yes	down	-	HMDB0000350	-	neg	Organic acids and derivatives	Hydroxy acids and derivatives	Medium-chain hydroxy acids and derivatives
neg_4858	Imidaprilat	yes	down	-	HMDB0041908;HMDB0244459	C21519	neg	Organic acids and derivatives	Carboxylic acids and derivatives	Amino acids, peptides, and analogues
neg_49	Formycin b	yes	down	-	HMDB0252449	-	neg	Organic oxygen compounds	Organooxygen compounds	Carbohydrates and carbohydrate conjugates
neg_4959	2-Benzothiazolsulfonic Acid	yes	down	-	-	-	neg	-	-	-
neg_5013	Sudan III	yes	up	-	HMDB0301906;HMDB0258559	C19527	neg	Organoheterocyclic compounds	Azobenzenes	Not Available
neg_5100	Endomorphin-1	yes	up	map04080	HMDB0005773	C15890	neg	Organic acids and derivatives	Carboxylic acids and derivatives	Amino acids, peptides, and analogues
neg_5622	3-Hydroxyphenylacetylglutamine sulfate	yes	up	-	HMDB0304917	-	neg	Not Available	Not Available	Not Available
neg_5628	Lobucavir	yes	down	-	HMDB0254142	-	neg	Organoheterocyclic compounds	Imidazopyrimidines	Purines and purine derivatives
neg_5647	E-Phenylitaconyl-CoA	yes	down	map01100	HMDB0012223	C09818	neg	Lipids and lipid-like molecules	Fatty Acyls	Fatty acyl thioesters
neg_5666	Simmondsin	yes	down	-	HMDB0030394	-	neg	Organic oxygen compounds	Organooxygen compounds	Carbohydrates and carbohydrate conjugates
neg_5727	Nikkomycin	yes	down	-	HMDB0255605	-	neg	Lipids and lipid-like molecules	Steroids and steroid derivatives	Bile acids, alcohols and derivatives
neg_5807	Daunorubicin	yes	down	-	HMDB0014832;LMPK13050002;HMDB0255779	C01907	neg	Phenylpropanoids and polyketides	Anthracyclines	Not Available
neg_5828	1-Methylguanosine	yes	up	-	HMDB0001563	C04545	neg	Nucleosides, nucleotides, and analogues	Purine nucleosides	Not Available
neg_5908	Managlinat dialanetil	yes	up	-	HMDB0254319	-	neg	Organic acids and derivatives	Carboxylic acids and derivatives	Amino acids, peptides, and analogues
neg_5941	Adenylsuccinic acid	yes	down	map01100;map00250;map01232;map00230;map01240	PW_C000413;HMDB0000536;HMDB0013204	C03794	neg	Benzenoids	Benzene and substituted derivatives	Biphenyls and derivatives
neg_601	[Bala8]-Neurokinin A(4-10)	yes	up	-	HMDB0244469	-	neg	Organic acids and derivatives	Carboxylic acids and derivatives	Amino acids, peptides, and analogues
neg_6032	Glucose pyruvate lactate	yes	down	-	HMDB0252788	-	neg	Organic oxygen compounds	Organooxygen compounds	Carbohydrates and carbohydrate conjugates
neg_61	Glutamylleucine	yes	down	-	HMDB0028823	-	neg	Organic acids and derivatives	Carboxylic acids and derivatives	Amino acids, peptides, and analogues
neg_6114	Swertiajaponin	yes	down	-	HMDB0030569;LMPK12111030	C10187	neg	Phenylpropanoids and polyketides	Flavonoids	Flavonoid glycosides
neg_6150	NADHX	yes	up	-	HMDB0059644	C04856	neg	Nucleosides, nucleotides, and analogues	Purine nucleotides	Purine nucleotide sugars
neg_6184	3-Oxoadipic acid	yes	up	map01100	HMDB0000398	C00846	neg	Organic acids and derivatives	Keto acids and derivatives	Medium-chain keto acids and derivatives
neg_619	FAD	yes	down	map01100;map00740;map01240	PW_C000964;HMDB0252293;HMDB0001248	C00016	neg	Nucleosides, nucleotides, and analogues	Flavin nucleotides	Not Available
neg_6278	Xylenol orange	yes	down	-	HMDB0259939	-	neg	Organic acids and derivatives	Carboxylic acids and derivatives	Tetracarboxylic acids and derivatives
neg_6297	Gaboxadol	yes	down	-	HMDB0252570	C13693	neg	Organic nitrogen compounds	Organonitrogen compounds	Amines
neg_6368	Ethyl hydrogen fumarate	yes	down	-	HMDB0040207;LMFA07010876	-	neg	Lipids and lipid-like molecules	Fatty Acyls	Fatty acid esters
neg_640	Pantetheine	yes	up	map01100;map00770	PW_C001887;HMDB0003426	C00831	neg	Organic acids and derivatives	Carboxylic acids and derivatives	Amino acids, peptides, and analogues
neg_6507	Thiamine pyrophosphate	yes	down	map01100;map00280;map01240;map00730;map00620;map00010;map00020;map00640	HMDB0001372;PW_C001060	C00068	neg	Organoheterocyclic compounds	Diazines	Pyrimidines and pyrimidine derivatives
neg_6512	Citramalic Acid	yes	down	-	HMDB0000426	C00815	neg	Lipids and lipid-like molecules	Fatty Acyls	Fatty acids and conjugates
neg_6546	Benzofuran isophthalate	yes	up	-	HMDB0249014	-	neg	Benzenoids	Benzene and substituted derivatives	Benzoic acids and derivatives
neg_6577	Phosphoribosyl-AMP	yes	up	map01100;map00340;map01230	HMDB0012276	C02741	neg	Nucleosides, nucleotides, and analogues	Purine nucleotides	Purine ribonucleotides
neg_6622	5'-CMP	yes	up	map00240;map01100;map01232	HMDB0000095	C00055	neg	Nucleosides, nucleotides, and analogues	Pyrimidine nucleotides	Pyrimidine ribonucleotides
neg_6633	ADP-ribose	yes	up	map01100;map00230	HMDB0001178	C00301	neg	Nucleosides, nucleotides, and analogues	Purine nucleotides	Purine nucleotide sugars
neg_6651	4-Chlorobenzoic acid	yes	down	map01100	HMDB0246393	C02370	neg	Benzenoids	Benzene and substituted derivatives	Benzoic acids and derivatives
neg_6692	Ribose 1-phosphate	yes	down	map01100;map00030;map00230	HMDB0001489;PW_C001146	C00620	neg	Organic oxygen compounds	Organooxygen compounds	Carbohydrates and carbohydrate conjugates
neg_6694	Carglumic acid	yes	down	map00340	HMDB0015673	C05829	neg	Organic acids and derivatives	Carboxylic acids and derivatives	Amino acids, peptides, and analogues
neg_67	Glutamylisoleucine	yes	down	-	HMDB0028822	-	neg	Organic acids and derivatives	Carboxylic acids and derivatives	Amino acids, peptides, and analogues
neg_6707	L-Threonine	yes	down	map01100;map02010;map00260;map00290;map00470;map00860;map01230;map00970	PW_C000109;HMDB0000167;MJDBOTE0000464	C00188	neg	Organic acids and derivatives	Carboxylic acids and derivatives	Amino acids, peptides, and analogues
neg_6722	5-Phenylhydantoin	yes	up	-	HMDB0246838	-	neg	Organoheterocyclic compounds	Azolidines	Imidazolidines
neg_6880	8-Hydroxy-3-methyl-3,4-dihydrotetraphene-1,7,12(2H)-trione	yes	down	-	HMDB0258477	-	neg	Phenylpropanoids and polyketides	Angucyclines	Not Available
neg_746	LysoPE(22:5(7Z,10Z,13Z,16Z,19Z)/0:0)	yes	up	-	HMDB0011525	-	neg	Lipids and lipid-like molecules	Glycerophospholipids	Glycerophosphoethanolamines
neg_8	Hydroxyprolyl-Proline	yes	down	-	HMDB0028871	-	neg	Organic acids and derivatives	Carboxylic acids and derivatives	Amino acids, peptides, and analogues
neg_84	2,4,6(1H,3H,5H)-Pyrimidinetrione, 5-ethyl-5-(3-hydroxy-1-methylbutyl)-	yes	down	-	HMDB0246099	-	neg	Organoheterocyclic compounds	Diazines	Pyrimidines and pyrimidine derivatives
neg_864	PE-NMe(22:5(4Z,7Z,10Z,13Z,16Z)/16:0)	yes	down	-	PW_C059753;HMDB0116733	C01241	neg	Lipids and lipid-like molecules	Glycerophospholipids	Glycerophosphoethanolamines
neg_893	3a,21-Dihydroxy-5b-pregnane-11,20-dione	yes	down	map00140	PW_C002908;LMST02030199;HMDB0006755	C05478	neg	Lipids and lipid-like molecules	Steroids and steroid derivatives	Hydroxysteroids
neg_896	2,3-Dimethyl-2-cyclohexen-1-one	yes	up	-	HMDB0031414	-	neg	Organic oxygen compounds	Organooxygen compounds	Carbonyl compounds
neg_898	LysoPE(P-18:1(9Z)/0:0)	yes	up	-	HMDB0240599	-	neg	Lipids and lipid-like molecules	Glycerophospholipids	Glycerophosphoethanolamines
neg_899	(9S,10S)-9,10-dihydroxyoctadecanoate	yes	down	-	HMDB0059633	C15988	neg	Lipids and lipid-like molecules	Fatty Acyls	Fatty acids and conjugates
neg_924	Docosahexaenoic acid	yes	down	map01040	LMFA01030185;PW_C001472;HMDB0002183;LMFA01031176	C06429	neg	Lipids and lipid-like molecules	Fatty Acyls	Fatty acids and conjugates
neg_928	9,10-Epoxy-18-hydroxy-octadecanoic acid	yes	down	-	HMDB0302107	C19620	neg	Lipids and lipid-like molecules	Fatty Acyls	Fatty acids and conjugates
neg_956	CPA(18:2(9Z,12Z)/0:0)	yes	up	-	HMDB0007007	-	neg	Lipids and lipid-like molecules	Fatty Acyls	Lineolic acids and derivatives
pos_1000	PC(P-16:0/0:0)	yes	up	-	HMDB0010407;LMGP01070006	-	pos	Lipids and lipid-like molecules	Glycerophospholipids	Glycerophosphocholines
pos_1012	Cinncassiol D2	yes	down	-	HMDB0034678	C17653	pos	Lipids and lipid-like molecules	Prenol lipids	Sesquiterpenoids
pos_1014	Palmitic amide	yes	up	-	HMDB0012273	-	pos	Lipids and lipid-like molecules	Fatty Acyls	Fatty amides
pos_1023	Cholylglutamic acid	yes	down	-	HMDB0242384	-	pos	Not Available	Not Available	Not Available
pos_1029	Geranylcitronellol	yes	up	-	HMDB0032147	-	pos	Lipids and lipid-like molecules	Prenol lipids	Diterpenoids
pos_1033	LysoPC(20:4(5Z,8Z,11Z,14Z)/0:0)	yes	down	map00564	HMDB0010395	C04230	pos	Lipids and lipid-like molecules	Glycerophospholipids	Glycerophosphocholines
pos_1034	SM(d16:2(4E,8Z)/6 keto-PGF1alpha)	yes	down	-	HMDB0290310	-	pos	Not Available	Not Available	Not Available
pos_1038	LysoPC(P-18:1(9Z)/0:0)	yes	up	map00564	HMDB0010408	C04230	pos	Lipids and lipid-like molecules	Glycerophospholipids	Glycerophosphocholines
pos_1039	LysoPC(P-16:0/0:0)	yes	up	-	HMDB0010407	-	pos	Lipids and lipid-like molecules	Glycerophospholipids	Glycerophosphocholines
pos_1044	PS(18:0/18:2(9Z,12Z))	yes	up	map01100;map00564;map00260	LMGP03010031;PW_C007908;HMDB0012380	C02737	pos	Lipids and lipid-like molecules	Glycerophospholipids	Glycerophosphoserines
pos_1045	PC(20:5(5Z,8Z,11Z,14Z,17Z)/22:6(4Z,7Z,10Z,13Z,16Z,19Z))	yes	down	map01100;map00564;map00592;map00590;map00591	LMGP01011059;PW_C004566;HMDB0008518	C00157	pos	Lipids and lipid-like molecules	Glycerophospholipids	Glycerophosphocholines
pos_1047	GPEtn(18:3/18:1)	yes	down	map01100;map00564;map00563;map04136;map04140	HMDB0009158;HMDB0009157;HMDB0009125;HMDB0009124;HMDB0009150	C00350	pos	Lipids and lipid-like molecules	Glycerophospholipids	Glycerophosphoethanolamines
pos_1050	PE(22:6(4Z,7Z,10Z,13Z,16Z,19Z)/18:0)	yes	down	map01100;map00564;map00563;map04136;map04140	HMDB0009684;LMGP02011142;PW_C005732	C00350	pos	Lipids and lipid-like molecules	Glycerophospholipids	Glycerophosphoethanolamines
pos_1052	PS(20:1(11Z)/20:4(8Z,11Z,14Z,17Z))	yes	down	map01100;map00564;map00260	PW_C060968;HMDB0116762	C02737	pos	Lipids and lipid-like molecules	Glycerophospholipids	Glycerophosphoserines
pos_1056	PA(i-19:0/18:1(9Z)-O(12,13))	yes	up	-	HMDB0268096	-	pos	Not Available	Not Available	Not Available
pos_1071	PI(20:4(5Z,8Z,11Z,14Z)/0:0)	yes	up	-	HMDB0061690;LMGP06050006;HMDB0256523	-	pos	Lipids and lipid-like molecules	Glycerophospholipids	Glycerophosphoinositols
pos_1136	LysoPE(18:3(6Z,9Z,12Z)/0:0)	yes	up	-	HMDB0011508	-	pos	Lipids and lipid-like molecules	Glycerophospholipids	Glycerophosphoethanolamines
pos_1144	PC(20:5(5Z,8Z,11Z,14Z,17Z)/20:4(5Z,8Z,11Z,14Z))	yes	down	map01100;map00564;map00592;map00590;map00591	HMDB0008509;LMGP01011948;PW_C004557	C00157	pos	Lipids and lipid-like molecules	Glycerophospholipids	Glycerophosphocholines
pos_1145	PC(18:2(9Z,12Z)/16:1(9Z))	yes	down	map01100;map00564;map00592;map00590;map00591	HMDB0008134;LMGP01011620;PW_C004182	C00157	pos	Lipids and lipid-like molecules	Glycerophospholipids	Glycerophosphocholines
pos_1175	PC(P-18:0/0:0)	yes	down	map00564	HMDB0013122;LMGP01070009	C04230	pos	Lipids and lipid-like molecules	Glycerophospholipids	Glycerophosphocholines
pos_1180	LysoPC(18:0/0:0)	yes	up	map00565;map01100;map00564	HMDB0010384;HMDB0011149	C04317;C04230	pos	Lipids and lipid-like molecules	Glycerophospholipids	Glycerophosphocholines
pos_1181	LysoPC(20:1(11Z)/0:0)	yes	down	map00564	HMDB0010391	C04230	pos	Lipids and lipid-like molecules	Glycerophospholipids	Glycerophosphocholines
pos_1203	18R-HEPE	yes	up	-	LMFA03070025;HMDB0012611;HMDB0062222	C18177	pos	Lipids and lipid-like molecules	Fatty Acyls	Eicosanoids
pos_1228	PE(18:3/0:0)	yes	up	-	-	-	pos	-	-	-
pos_1247	6-Hydroxyoctadecanoylcarnitine	yes	down	-	HMDB0241526	-	pos	Lipids and lipid-like molecules	Fatty Acyls	Fatty acid esters
pos_129	Ethylenediaminetetraacetic acid	yes	up	-	HMDB0015109;HMDB0303556	C00284	pos	Organic acids and derivatives	Carboxylic acids and derivatives	Tetracarboxylic acids and derivatives
pos_1291	Hydroxytetradecadienyl-l-carnitine	yes	down	-	HMDB0253295	-	pos	Lipids and lipid-like molecules	Fatty Acyls	Fatty acids and conjugates
pos_1311	N-Lauroyl Leucine	yes	up	-	HMDB0242035	-	pos	Not Available	Not Available	Not Available
pos_1335	4-Hprog	yes	up	-	HMDB0246436	-	pos	Lipids and lipid-like molecules	Prenol lipids	Retinoids
pos_1376	Creatinine aspartate	yes	down	-	HMDB0250526	-	pos	Organic acids and derivatives	Carboxylic acids and derivatives	Amino acids, peptides, and analogues
pos_1381	NAD+	yes	up	map01100;map00983;map01240;map00730;map00760;map00190	HMDB0000902;MJDBOTE0000809	C00003	pos	Nucleosides, nucleotides, and analogues	(5''->5'')-dinucleotides	Not Available
pos_1399	Glutamylproline	yes	up	-	HMDB0028827	-	pos	Organic acids and derivatives	Carboxylic acids and derivatives	Amino acids, peptides, and analogues
pos_1452	Oxidized Glutathione	yes	down	map01100;map00480;map04216;map01240	PW_C001847;HMDB0003337;HMDB0011691;MJDBOTE0000407	C00127	pos	Organic acids and derivatives	Carboxylic acids and derivatives	Amino acids, peptides, and analogues
pos_146	Pro His	yes	up	-	-	-	pos	-	-	-
pos_1478	Ser Ile Arg	yes	down	-	-	-	pos	-	-	-
pos_150	Ile Asn	yes	up	-	-	-	pos	-	-	-
pos_1639	Pro-Ile	yes	up	-	HMDB0304810	-	pos	Organic acids and derivatives	Carboxylic acids and derivatives	Amino acids, peptides, and analogues
pos_1668	Diallyl Trisulfide	yes	down	-	HMDB0031154	-	pos	Organosulfur compounds	Organic trisulfides	Not Available
pos_1729	D-Mannose 6-Phosphate	yes	down	map01100;map01250;map01240;map00520;map00051;map04142	HMDB0001078;HMDB0304312	C00275	pos	Organic oxygen compounds	Organooxygen compounds	Carbohydrates and carbohydrate conjugates
pos_175	N6-Acetyl-L-lysine	yes	down	map01100;map00310	HMDB0000206	C02727	pos	Organic acids and derivatives	Carboxylic acids and derivatives	Amino acids, peptides, and analogues
pos_1758	Arg Glu	yes	down	-	-	-	pos	-	-	-
pos_1769	Pro Lys	yes	up	-	-	-	pos	-	-	-
pos_1820	Glutamylglutamic acid	yes	up	-	HMDB0028818	C01425	pos	Organic acids and derivatives	Carboxylic acids and derivatives	Amino acids, peptides, and analogues
pos_1851	Uracil	yes	down	map00240;map01100;map00770;map01232;map00410	HMDB0000300;PW_C000204;MJDBOTE0000838	C00106	pos	Organoheterocyclic compounds	Diazines	Pyrimidines and pyrimidine derivatives
pos_1874	4-Imidazolone-5-propionic acid	yes	down	map01100;map00340	PW_C000802;HMDB0001014	C03680	pos	Organoheterocyclic compounds	Azoles	Imidazoles
pos_1879	Benzamil	yes	up	-	HMDB0248972	C13751	pos	Organoheterocyclic compounds	Diazines	Pyrazines
pos_1880	3'-Monoiodo-L-thyronine 4'-O-sulfate	yes	up	-	HMDB0060076	-	pos	Organic oxygen compounds	Organooxygen compounds	Carbohydrates and carbohydrate conjugates
pos_1892	D-Glucaro-1,4-lactone	yes	up	-	HMDB0041862	C21095	pos	Organoheterocyclic compounds	Lactones	Gamma butyrolactones
pos_1904	5-Hydroxymethyl-2'-deoxyuridine	yes	down	-	HMDB0246808	-	pos	Nucleosides, nucleotides, and analogues	Pyrimidine nucleosides	Pyrimidine 2''-deoxyribonucleosides
pos_1917	2-Amino-6-methyl-2,3,6,7-tetrahydro-1H-pteridin-4-one	yes	down	-	HMDB0255376	-	pos	Organoheterocyclic compounds	Pteridines and derivatives	Pterins and derivatives
pos_2043	O-Succinyl-L-homoserine	yes	up	map01100;map00270;map00920;map01230	HMDB0255868	C01118	pos	Organic acids and derivatives	Carboxylic acids and derivatives	Amino acids, peptides, and analogues
pos_2045	Galactaric acid	yes	up	map01100;map00053	LMFA01170107;HMDB0000639;LMFA01050532	C00879	pos	Organic oxygen compounds	Organooxygen compounds	Carbohydrates and carbohydrate conjugates
pos_2061	Idrapril	yes	down	-	HMDB0253380	-	pos	Organic acids and derivatives	Carboxylic acids and derivatives	Amino acids, peptides, and analogues
pos_2071	5-Hydroxy-2-imino-1-methylimidazolidin-4-one	yes	down	-	HMDB0244988	-	pos	Organic acids and derivatives	Carboxylic acids and derivatives	Amino acids, peptides, and analogues
pos_2201	6-O-Methylguanine	yes	up	-	HMDB0245002	-	pos	Organoheterocyclic compounds	Imidazopyrimidines	Purines and purine derivatives
pos_2358	Acetyl citrate	yes	up	-	HMDB0059808	-	pos	Organic acids and derivatives	Carboxylic acids and derivatives	Tetracarboxylic acids and derivatives
pos_2361	Fenvalerate	yes	up	-	HMDB0031791	C10988	pos	Lipids and lipid-like molecules	Fatty Acyls	Fatty acid esters
pos_2394	Delta-Hydroxylysylnorleucine	yes	up	-	HMDB0253190	-	pos	Organic acids and derivatives	Carboxylic acids and derivatives	Amino acids, peptides, and analogues
pos_2406	2-n-Propylthiazolidine-4-carboxylic acid	yes	up	-	HMDB0245245	-	pos	Organic acids and derivatives	Carboxylic acids and derivatives	Amino acids, peptides, and analogues
pos_2433	Dihydroperillic acid	yes	up	-	HMDB0251324	-	pos	Lipids and lipid-like molecules	Prenol lipids	Monoterpenoids
pos_248	PC(20:5/0:0)	yes	down	-	LMGP01050050	-	pos	-	-	-
pos_2538	Dermorphin	yes	up	-	HMDB0251025	C20030	pos	Organic acids and derivatives	Carboxylic acids and derivatives	Amino acids, peptides, and analogues
pos_254	Farnesyl acetone	yes	up	-	-	-	pos	-	-	-
pos_255	PE(16:0/0:0)	yes	up	-	HMDB0011503;LMGP02050002	-	pos	Lipids and lipid-like molecules	Glycerophospholipids	Glycerophosphoethanolamines
pos_257	Octadeca-9,12-dienal	yes	up	-	HMDB0247717	-	pos	Lipids and lipid-like molecules	Fatty Acyls	Fatty aldehydes
pos_2589	Flavin adenine dinucleotide (FAD)	yes	up	-	-	-	pos	-	-	-
pos_2635	PE(15:0/18:1(9Z)-O(12,13))	yes	up	-	HMDB0260836	-	pos	Not Available	Not Available	Not Available
pos_264	PE(20:0/PGJ2)	yes	down	-	HMDB0261850	-	pos	Not Available	Not Available	Not Available
pos_2667	PIP(20:5(6E,8Z,11Z,14Z,17Z)-OH(5)/20:1(11Z))	yes	down	-	HMDB0279623	-	pos	Not Available	Not Available	Not Available
pos_267	Lyso-PAF C-16	yes	down	-	-	-	pos	-	-	-
pos_2714	Chondroitin	yes	down	map01100;map00532	HMDB0000632;PW_C000489;HMDB0000629	C00401	pos	Organic oxygen compounds	Organooxygen compounds	Carbohydrates and carbohydrate conjugates
pos_2728	Heliotridine	yes	up	-	HMDB0253071	C10321	pos	Alkaloids and derivatives	Not Available	Not Available
pos_2731	Fluperlapine	yes	up	-	HMDB0252399	C10967	pos	Organoheterocyclic compounds	Benzazepines	Not Available
pos_2736	PA(6 keto-PGF1alpha/a-25:0)	yes	down	-	HMDB0267240	-	pos	Not Available	Not Available	Not Available
pos_276	PC(22:6(4Z,7Z,10Z,13Z,16Z,19Z)/20:5(5Z,8Z,11Z,14Z,17Z))	yes	down	map01100;map00564;map00592;map00590;map00591	HMDB0008741;PW_C004789;LMGP01012120	C00157	pos	Lipids and lipid-like molecules	Glycerophospholipids	Glycerophosphocholines
pos_2764	DG(20:5(7Z,9Z,11E,13E,17Z)-3OH(5,6,15)/10:0/0:0)	yes	up	-	HMDB0294546	-	pos	Not Available	Not Available	Not Available
pos_2828	2,3-dihydroxy-3-methylvalerate	yes	up	-	LMFA01050469;HMDB0304038	C04104	pos	Lipids and lipid-like molecules	Fatty Acyls	Fatty acids and conjugates
pos_283	LysoPE(0:0/20:3(8Z,11Z,14Z))	yes	up	-	HMDB0011486	-	pos	Lipids and lipid-like molecules	Glycerophospholipids	Glycerophosphoethanolamines
pos_2848	DG(2:0/0:0/20:5(5Z,8Z,11Z,14Z,16E)-OH(18))	yes	up	-	HMDB0296981	-	pos	Not Available	Not Available	Not Available
pos_2858	17-(1h-Imidazol-1-yl)androsta-4,16-diene-3-one	yes	up	-	HMDB0249985	-	pos	Lipids and lipid-like molecules	Steroids and steroid derivatives	Androstane steroids
pos_2962	L-Hexanoylcarnitine	yes	up	-	HMDB0000756	-	pos	Lipids and lipid-like molecules	Fatty Acyls	Fatty acid esters
pos_3041	Gentamicin B	yes	up	-	HMDB0252687	-	pos	Organic oxygen compounds	Organooxygen compounds	Carbohydrates and carbohydrate conjugates
pos_3606	Curdione	yes	up	-	HMDB0034714	C17493	pos	Lipids and lipid-like molecules	Prenol lipids	Sesquiterpenoids
pos_3647	Geldanamycin	yes	up	-	HMDB0252665	C11222	pos	Phenylpropanoids and polyketides	Macrolactams	Not Available
pos_3659	4-(Methylnitrosamino)-1-(3-pyridyl)-1-butanol	yes	up	map00980	HMDB0041809	C19574	pos	Organoheterocyclic compounds	Pyridines and derivatives	Not Available
pos_3682	22-Hydroxydocosanoic acid	yes	down	-	HMDB0302963;HMDB0304091	C19623	pos	Lipids and lipid-like molecules	Fatty Acyls	Fatty acids and conjugates
pos_3685	Oleyl alcohol	yes	down	-	HMDB0029632;LMFA05000684	-	pos	Lipids and lipid-like molecules	Fatty Acyls	Fatty alcohols
pos_3693	Behenic acid	yes	down	map01040	LMFA01010022;HMDB0304269;HMDB0000944	C08281	pos	Lipids and lipid-like molecules	Fatty Acyls	Fatty acids and conjugates
pos_3727	(7b,10a)-3-Hydroxy-1,3,5-cadinatrien-9-one	yes	up	-	HMDB0040981	-	pos	Lipids and lipid-like molecules	Prenol lipids	Sesquiterpenoids
pos_3750	Terbutaline	yes	up	-	HMDB0015009	C07129	pos	Benzenoids	Phenols	Benzenediols
pos_3755	LysoPC(18:3(6Z,9Z,12Z)/0:0)	yes	up	map00564	HMDB0010387	C04230	pos	Lipids and lipid-like molecules	Glycerophospholipids	Glycerophosphocholines
pos_378	Ifosfamide	yes	up	map00982	PW_C009594;HMDB0015312	C07047	pos	Organoheterocyclic compounds	Oxazaphosphinanes	Isofamides
pos_3790	1-Nonadecanoyl-glycero-3-phosphoethanolamine	yes	up	-	HMDB0243971;LMGP02050028	-	pos	Lipids and lipid-like molecules	Glycerophospholipids	Glycerophosphoethanolamines
pos_3791	Arctiol	yes	up	-	HMDB0301955	-	pos	Lipids and lipid-like molecules	Prenol lipids	Sesquiterpenoids
pos_3792	Mifepristone	yes	up	-	HMDB0014972;MJDBOTE0001512	C07652	pos	Lipids and lipid-like molecules	Steroids and steroid derivatives	Oxosteroids
pos_3805	Monopalmitin	yes	up	-	HMDB0011564;HMDB0245964	-	pos	Lipids and lipid-like molecules	Glycerolipids	Monoradylglycerols
pos_3811	LysoPC(20:3(8Z,11Z,14Z)/0:0)	yes	up	-	HMDB0010394	-	pos	Lipids and lipid-like molecules	Glycerophospholipids	Glycerophosphocholines
pos_3820	LysoPC(22:4(7Z,10Z,13Z,16Z)/0:0)	yes	up	map00564	HMDB0010401	C04230	pos	Lipids and lipid-like molecules	Glycerophospholipids	Glycerophosphocholines
pos_3839	Estradiol cypionate	yes	up	-	HMDB0251962	C14640	pos	Lipids and lipid-like molecules	Steroids and steroid derivatives	Steroid esters
pos_3865	LysoPE(18:0/0:0)	yes	up	-	HMDB0011130	-	pos	Lipids and lipid-like molecules	Glycerophospholipids	Glycerophosphoethanolamines
pos_3874	Trolamine	yes	down	map00564	HMDB0032538	C06771	pos	Organic nitrogen compounds	Organonitrogen compounds	Amines
pos_3884	LysoPC(20:2(11Z,14Z)/0:0)	yes	up	map00564	HMDB0010392	C04230	pos	Lipids and lipid-like molecules	Glycerophospholipids	Glycerophosphocholines
pos_3888	Contignasterol	yes	up	-	HMDB0250439	C19902	pos	Lipids and lipid-like molecules	Prenol lipids	Triterpenoids
pos_3899	LysoPC(22:6(4Z,7Z,10Z,13Z,16Z,19Z)/0:0)	yes	down	map00564	HMDB0010404	C04230	pos	Lipids and lipid-like molecules	Glycerophospholipids	Glycerophosphocholines
pos_3900	DG(i-18:0/20:5(7Z,9Z,11E,13E,17Z)-3OH(5,6,15)/0:0)	yes	down	-	HMDB0299696	-	pos	Not Available	Not Available	Not Available
pos_3910	LysoSM(d18:1)	yes	up	map00600	HMDB0006482	C03640	pos	Lipids and lipid-like molecules	Sphingolipids	Phosphosphingolipids
pos_3927	(R)-2-(4-(Tert-butoxycarbonyl)morpholin-3-yl)acetic acid	yes	down	-	HMDB0247375	-	pos	Organoheterocyclic compounds	Oxazinanes	Morpholines
pos_3939	PC(22:6(4Z,7Z,10Z,13Z,16Z,19Z)/22:6(4Z,7Z,10Z,13Z,16Z,19Z))	yes	down	map01100;map00564;map00592;map00590;map00591	PW_C004796;HMDB0008748;LMGP01011119	C00157	pos	Lipids and lipid-like molecules	Glycerophospholipids	Glycerophosphocholines
pos_3962	PC(16:1(9Z)/22:6(4Z,7Z,10Z,13Z,16Z,19Z))	yes	down	map01100;map00564;map00592;map00590;map00591	LMGP01010696;PW_C004072;HMDB0008023	C00157	pos	Lipids and lipid-like molecules	Glycerophospholipids	Glycerophosphocholines
pos_3976	Cyclohexenyl	yes	up	-	HMDB0250656	-	pos	Hydrocarbons	Unsaturated hydrocarbons	Olefins
pos_3998	2-Methylpropanamine	yes	up	-	HMDB0034198	C02787	pos	Organic nitrogen compounds	Organonitrogen compounds	Amines
pos_4133	3-Ketosphingosine	yes	up	-	HMDB0245914;LMSP01010002	C06121	pos	Organic oxygen compounds	Organooxygen compounds	Carbonyl compounds
pos_4186	Histidylglutamine	yes	up	-	HMDB0028883	-	pos	Organic acids and derivatives	Carboxylic acids and derivatives	Amino acids, peptides, and analogues
pos_4187	N-Acetylputrescine	yes	up	map01100;map00330	HMDB0002064	C02714	pos	Organic acids and derivatives	Carboximidic acids and derivatives	Carboximidic acids
pos_4196	2-(Ethylamino)ethanol	yes	up	-	HMDB0244944	-	pos	Organic nitrogen compounds	Organonitrogen compounds	Amines
pos_4198	Spermine	yes	up	map01100;map00480;map00770;map01240;map00330;map00410	HMDB0001256;PW_C000970	C00750	pos	Organic nitrogen compounds	Organonitrogen compounds	Amines
pos_4300	LysoPS(18:0/0:0)	yes	up	-	HMDB0240606	-	pos	Lipids and lipid-like molecules	Glycerophospholipids	Glycerophosphoserines
pos_4324	PC(18:0/0:0)	yes	up	map00564	LMGP01050026;HMDB0010384	C04230	pos	Lipids and lipid-like molecules	Glycerophospholipids	Glycerophosphocholines
pos_4324	PC(18:0/0:0)	yes	up	map00564	LMGP01050026;HMDB0010384	C04230	pos	Lipids and lipid-like molecules	Glycerophospholipids	Glycerophosphocholines
pos_4341	GPCho(16:0/20:5)	yes	down	map01100;map00564;map00592;map00590;map00591	HMDB0007984;HMDB0039528	C00157	pos	Lipids and lipid-like molecules	Glycerophospholipids	Glycerophosphocholines
pos_4370	5,6-epoxy,18R-HEPE	yes	up	-	HMDB0062410	C18175	pos	Lipids and lipid-like molecules	Fatty Acyls	Fatty alcohols
pos_441	V-PYRRO/NO	yes	down	-	HMDB0259734	-	pos	Organoheterocyclic compounds	Pyrrolidines	Not Available
pos_4431	PE-NMe2(18:4(6Z,9Z,12Z,15Z)/18:1(9Z))	yes	down	map01100;map00564	HMDB0114159;PW_C060176	C04308	pos	Lipids and lipid-like molecules	Glycerophospholipids	Glycerophosphoethanolamines
pos_4453	PC(18:3(9Z,12Z,15Z)/20:4(5Z,8Z,11Z,14Z))	yes	down	map01100;map00564;map00592;map00590;map00591	LMGP01011692;PW_C004261;HMDB0008213	C00157	pos	Lipids and lipid-like molecules	Glycerophospholipids	Glycerophosphocholines
pos_4476	PC(22:6(4Z,7Z,10Z,13Z,16Z,19Z)/18:1(11Z))	yes	down	map01100;map00564;map00592;map00590;map00591	HMDB0008728;PW_C004776	C00157	pos	Lipids and lipid-like molecules	Glycerophospholipids	Glycerophosphocholines
pos_4492	PE(18:3(10,12,15)-OH(9)/24:1(15Z))	yes	down	-	HMDB0284635	-	pos	Not Available	Not Available	Not Available
pos_4494	DG(20:2(11Z,14Z)/18:4(6Z,9Z,12Z,15Z)/0:0)	yes	down	map04540;map04261;map04270;map04010;map04920;map04370;map04371;map04625;map04020;map04912;map04012;map04916	HMDB0007425;PW_C003476	C00165	pos	Lipids and lipid-like molecules	Glycerolipids	Diradylglycerols
pos_4504	PS(18:1(11Z)/18:0)	yes	up	map01100;map00564;map00260	HMDB0112388;PW_C060788	C02737	pos	Lipids and lipid-like molecules	Glycerophospholipids	Glycerophosphoserines
pos_4507	LysoPE(0:0/22:2(13Z,16Z))	yes	down	-	HMDB0011492	-	pos	Lipids and lipid-like molecules	Glycerophospholipids	Glycerophosphoethanolamines
pos_4516	Retaspimycin	yes	down	-	HMDB0257169	-	pos	Phenylpropanoids and polyketides	Macrolactams	Not Available
pos_4532	PE(P-18:0/0:0)	yes	up	-	LMGP02070002;HMDB0240598	-	pos	Lipids and lipid-like molecules	Glycerophospholipids	Glycerophosphoethanolamines
pos_4554	LysoPC(20:5(5Z,8Z,11Z,14Z,17Z)/0:0)	yes	down	map00564	HMDB0010397	C04230	pos	Lipids and lipid-like molecules	Glycerophospholipids	Glycerophosphocholines
pos_4555	PC(16:0/0:0)	yes	down	map00564	HMDB0010382;LMGP01050018	C04230	pos	Lipids and lipid-like molecules	Glycerophospholipids	Glycerophosphocholines
pos_4558	DG(18:3(10,12,15)-OH(9)/0:0/18:0)	yes	down	-	HMDB0295994	-	pos	Not Available	Not Available	Not Available
pos_4567	LysoPC(0:0/16:0)	yes	up	-	HMDB0240262	-	pos	Lipids and lipid-like molecules	Glycerophospholipids	Glycerophosphocholines
pos_4568	7a,12a-Dihydroxy-3-oxo-4-cholenoic acid	yes	down	-	HMDB0000447	C15568	pos	Lipids and lipid-like molecules	Steroids and steroid derivatives	Bile acids, alcohols and derivatives
pos_4571	LysoPA(O-18:0/0:0)	yes	up	-	HMDB0011144	-	pos	Lipids and lipid-like molecules	Glycerophospholipids	Glycerophosphates
pos_4595	PC(18:1(6Z)/0:0)	yes	up	-	HMDB0256159;LMGP01050029	-	pos	Lipids and lipid-like molecules	Glycerophospholipids	Glycerophosphocholines
pos_4597	N-Oleoyl Arginine	yes	down	-	HMDB0241954	-	pos	Not Available	Not Available	Not Available
pos_4626	LysoPC(15:0/0:0)	yes	up	map00564	HMDB0010381;HMDB0010375	C04230	pos	Lipids and lipid-like molecules	Glycerophospholipids	Glycerophosphocholines
pos_4652	1,4-Ipomeadiol	yes	down	-	HMDB0030471	-	pos	Organoheterocyclic compounds	Heteroaromatic compounds	Not Available
pos_4657	Cinobufagin	yes	down	-	HMDB0250266;LMST01130032	C16931	pos	Lipids and lipid-like molecules	Steroids and steroid derivatives	Steroid lactones
pos_467	Glycerophosphocholine	yes	down	map00565;map00564	HMDB0008753;HMDB0008096;HMDB0008458;HMDB0008620;HMDB0008294;HMDB0011290;HMDB0008261;HMDB0008554;HMDB0011225;HMDB0008819;HMDB0007896;HMDB0008291;HMDB0008489;HMDB0008521;HMDB0008687;HMDB0008784;HMDB0011222;HMDB0008820;HMDB0008225;HMDB0008818;HMDB0008455;HMDB0008260;HMDB0008457;HMDB0008621;HMDB0007997;HMDB0007995;HMDB0008622;HMDB0008392;HMDB0008556;HMDB0008258;HMDB0008719;HMDB0008589;HMDB0007996;HMD…	C00670	pos	Lipids and lipid-like molecules	Glycerophospholipids	Glycerophosphocholines
pos_4671	Rishitin	yes	up	-	HMDB0035593;HMDB0302980	C09715	pos	Organic oxygen compounds	Organooxygen compounds	Alcohols and polyols
pos_4683	1-(11Z-eicosenoyl)-glycero-3-phosphate	yes	up	-	LMGP10050026;HMDB0062305	-	pos	Lipids and lipid-like molecules	Glycerophospholipids	Glycerophosphates
pos_4685	Decyl alcohol	yes	down	-	HMDB0011624	C01633	pos	Lipids and lipid-like molecules	Fatty Acyls	Fatty alcohols
pos_4695	N-Hexanoyl(piperidine)	yes	up	-	-	-	pos	-	-	-
pos_4707	LysoPC(16:1(9Z)/0:0)	yes	up	map00564	HMDB0010383	C04230	pos	Lipids and lipid-like molecules	Glycerophospholipids	Glycerophosphocholines
pos_4718	LysoPE(0:0/22:4(7Z,10Z,13Z,16Z))	yes	up	-	HMDB0011493	-	pos	Lipids and lipid-like molecules	Glycerophospholipids	Glycerophosphoethanolamines
pos_4721	Atglistatin	yes	up	-	HMDB0248698	-	pos	Benzenoids	Benzene and substituted derivatives	Biphenyls and derivatives
pos_4727	Gonal	yes	up	-	HMDB0252913	-	pos	Lipids and lipid-like molecules	Steroids and steroid derivatives	Not Available
pos_4753	BATRACHOTOXIN	yes	up	-	HMDB0248882	C13750	pos	Organoheterocyclic compounds	Pyrroles	Pyrrole carboxylic acids and derivatives
pos_4838	SEDANOLIDE	yes	up	-	HMDB0034450;HMDB0302242	C17002	pos	Organoheterocyclic compounds	Isobenzofurans	Not Available
pos_4839	P-Menth-cis-2-en-1-ol	yes	up	-	HMDB0302613	-	pos	Lipids and lipid-like molecules	Prenol lipids	Monoterpenoids
pos_4873	11,17-Dihydroxy-3,20-dioxopregn-4-en-21-yl acetate	yes	up	-	HMDB0244374	-	pos	Lipids and lipid-like molecules	Steroids and steroid derivatives	Pregnane steroids
pos_4888	Remogliflozin A	yes	up	-	HMDB0257146	-	pos	Organic oxygen compounds	Organooxygen compounds	Carbohydrates and carbohydrate conjugates
pos_4896	Cerebronic acid	yes	down	-	HMDB0039540	C17873	pos	Lipids and lipid-like molecules	Fatty Acyls	Fatty acids and conjugates
pos_490	DGDP	yes	up	map01100;map01232;map00230	HMDB0000960;PW_C000767	C00361	pos	Phenylpropanoids and polyketides	Cinnamic acids and derivatives	Hydroxycinnamic acids and derivatives
pos_491	Adenosine diphosphate ribose	yes	up	map01100;map00230	PW_C000914;HMDB0001178	C00301	pos	Nucleosides, nucleotides, and analogues	Purine nucleotides	Purine nucleotide sugars
pos_4918	Palmitoylcarnitine	yes	down	map01212;map00071	LMFA07070004;HMDB0000222;HMDB0240783	C02990	pos	Lipids and lipid-like molecules	Fatty Acyls	Fatty acid esters
pos_4934	Menthol	yes	down	-	HMDB0003352;HMDB0035765	C00400	pos	Lipids and lipid-like molecules	Prenol lipids	Monoterpenoids
pos_4943	Prednisone acetate	yes	up	-	HMDB0256752	-	pos	Lipids and lipid-like molecules	Steroids and steroid derivatives	Pregnane steroids
pos_4955	(8Z,11Z,14Z,17Z)-Icosa-8,11,14,17-tetraenoylcarnitine	yes	down	-	HMDB0241588	-	pos	Lipids and lipid-like molecules	Fatty Acyls	Fatty acid esters
pos_4956	Solasodine	yes	down	-	HMDB0035282;LMST01150004	C10822	pos	Lipids and lipid-like molecules	Steroids and steroid derivatives	Steroidal alkaloids
pos_4969	Linoelaidylcarnitine	yes	down	-	HMDB0006461	-	pos	Lipids and lipid-like molecules	Fatty Acyls	Fatty acid esters
pos_4970	Tetradecanoylcarnitine	yes	down	-	LMFA07070107;HMDB0005066;LMFA07070102;HMDB0254979	-	pos	Lipids and lipid-like molecules	Fatty Acyls	Fatty acid esters
pos_4983	PC(O-18:0/0:0)	yes	down	map00565;map01100	LMGP01060014;HMDB0011149	C04317	pos	Lipids and lipid-like molecules	Glycerophospholipids	Glycerophosphocholines
pos_4984	2-(20-Hydroxyicosa-5,14-dienoylamino)acetic acid	yes	down	-	HMDB0255357	-	pos	Organic acids and derivatives	Carboxylic acids and derivatives	Amino acids, peptides, and analogues
pos_50	L-Glutamine	yes	up	map01100;map00630;map00220;map02010;map00230;map01240;map01232;map00470;map00910;map01230;map00240;map00250;map00970;map00750	PW_C000500;HMDB0003423;HMDB0000641;MJDBOTE0000775	C00064	pos	Organic acids and derivatives	Carboxylic acids and derivatives	Amino acids, peptides, and analogues
pos_5016	(11E)-Tridec-11-enoylcarnitine	yes	down	-	HMDB0241312	-	pos	Lipids and lipid-like molecules	Fatty Acyls	Fatty acid esters
pos_5030	Misoprostol acid	yes	down	-	HMDB0254756	-	pos	Lipids and lipid-like molecules	Fatty Acyls	Eicosanoids
pos_5042	Pravastatin	yes	up	-	HMDB0005022;HMDB0256737;LMFA05000695;PW_C002369;MJDBOTE0001592	C01844	pos	Organic acids and derivatives	Hydroxy acids and derivatives	Medium-chain hydroxy acids and derivatives
pos_5070	(ent-2b,4S,9a)-2,4,9-Trihydroxy-10(14)-oplopen-3-one 2-(2-methylbutanoate) 9-(3-methyl-2E-pentenoate)	yes	up	-	HMDB0040993	-	pos	Lipids and lipid-like molecules	Prenol lipids	Sesquiterpenoids
pos_5121	(4beta,5beta,6beta,14beta,15alpha,20S,22R)-5,6-Epoxy-4,14,15-trihydroxy-1-oxowitha-2,24-dienolide	yes	up	-	HMDB0033199	-	pos	Lipids and lipid-like molecules	Steroids and steroid derivatives	Steroid lactones
pos_5126	Cortisol	yes	up	map01100;map04080;map00140	LMST02030001;HMDB0000063;PW_C000045;MJDBOTE0000771	C00735	pos	Lipids and lipid-like molecules	Steroids and steroid derivatives	Hydroxysteroids
pos_5204	6-Methoxymellein	yes	up	-	HMDB0038510	C02381	pos	Organoheterocyclic compounds	Benzopyrans	2-benzopyrans
pos_5312	1-Hydroxy-2,2,6,6-tetramethyl-4-piperidinone	yes	up	-	HMDB0243896	-	pos	Organoheterocyclic compounds	Piperidines	Piperidinones
pos_5373	Germacrone	yes	up	-	HMDB0252704	C16966	pos	Lipids and lipid-like molecules	Prenol lipids	Sesquiterpenoids
pos_5653	PC(22:4(7Z,10Z,13Z,16Z)/P-18:0)	yes	down	-	HMDB0008653	-	pos	Lipids and lipid-like molecules	Glycerophospholipids	Glycerophosphocholines
pos_5717	PC(18:4(6Z,9Z,12Z,15Z)/PGF2alpha)	yes	up	-	HMDB0286860	-	pos	Not Available	Not Available	Not Available
pos_5756	Scandoside methyl ester	yes	up	-	HMDB0252234	C09798	pos	Lipids and lipid-like molecules	Prenol lipids	Terpene glycosides
pos_5781	L-Isoleucine	yes	up	map01100;map00280;map00290;map01210;map02010;map01230;map00970	HMDB0000172;HMDB0000557;PW_C000112;MJDBOTE0001077	C00407	pos	Organic acids and derivatives	Carboxylic acids and derivatives	Amino acids, peptides, and analogues
pos_5815	Lysylcysteine	yes	up	-	HMDB0028948	-	pos	Organic acids and derivatives	Carboxylic acids and derivatives	Amino acids, peptides, and analogues
pos_5848	Arginylglutamine	yes	down	-	HMDB0028707	-	pos	Organic acids and derivatives	Carboxylic acids and derivatives	Amino acids, peptides, and analogues
pos_5965	3-Ethyl-5-hydroxy-4,5-dimethyl-pyrrolin-2-one	yes	up	-	HMDB0253169	-	pos	Organoheterocyclic compounds	Pyrrolines	Not Available
pos_5986	Val-Pro-Asp-Pro-Arg	yes	up	-	HMDB0244421	-	pos	Organic acids and derivatives	Carboxylic acids and derivatives	Amino acids, peptides, and analogues
pos_6004	S-Prenyl-L-cysteine	yes	up	-	HMDB0012286	C06751	pos	Organic acids and derivatives	Carboxylic acids and derivatives	Amino acids, peptides, and analogues
pos_6008	Grepafloxacin	yes	up	-	HMDB0014509	C11368	pos	Organoheterocyclic compounds	Quinolines and derivatives	Quinoline carboxylic acids
pos_6035	5-Phenyl-1,3-oxazinane-2,4-dione	yes	down	map00982	HMDB0060400;PW_C040533	C16596	pos	Benzenoids	Benzene and substituted derivatives	Not Available
pos_6125	L-Felinine	yes	up	-	HMDB0245004	-	pos	Organic acids and derivatives	Carboxylic acids and derivatives	Amino acids, peptides, and analogues
pos_6332	Isoleucine glutamate	yes	up	-	HMDB0253650	-	pos	Organic acids and derivatives	Carboxylic acids and derivatives	Amino acids, peptides, and analogues
pos_6337	Adenosine monophosphate	yes	up	map01100;map00230;map01240;map01232;map04068;map04150	HMDB0000045;PW_C000032;HMDB0003540;HMDB0011617	C00946;C00020;C01367	pos	Nucleosides, nucleotides, and analogues	Purine nucleotides	Purine ribonucleotides
pos_6342	Solasodine 3-O-beta-D-glucopyranoside	yes	up	-	HMDB0304488	-	pos	Lipids and lipid-like molecules	Steroids and steroid derivatives	Steroidal glycosides
pos_6344	Fevicordin B 2-gentiobioside	yes	up	-	HMDB0035296	-	pos	Lipids and lipid-like molecules	Steroids and steroid derivatives	Steroidal glycosides
pos_6407	Isoproterenol	yes	down	map04261	PW_C009493;HMDB0015197	C07056	pos	Benzenoids	Phenols	Benzenediols
pos_6409	Policapram	yes	down	-	HMDB0256664	C19492	pos	Not Available	Not Available	Not Available
pos_647	Val Lys Phe	yes	up	-	-	-	pos	-	-	-
pos_6577	Glucaric acid	yes	up	map01100;map00053	LMFA01170108;HMDB0000663	C00818	pos	Organic oxygen compounds	Organooxygen compounds	Carbohydrates and carbohydrate conjugates
pos_6591	(4S)-4-Amino-5-[(2R)-2-amino-3-sulfanylpropanoyl]oxy-5-oxopentanoic acid	yes	up	-	HMDB0257667	-	pos	Organic acids and derivatives	Carboxylic acids and derivatives	Amino acids, peptides, and analogues
pos_6636	Phenethylamine	yes	up	map01100;map00360	HMDB0012275;MJDBOTE0000720	C05332	pos	Benzenoids	Benzene and substituted derivatives	Phenethylamines
pos_6646	Alpha-Bixin	yes	up	-	HMDB0035317	C08582	pos	Lipids and lipid-like molecules	Prenol lipids	Diterpenoids
pos_6667	Fasoracetam	yes	up	-	HMDB0252174	C13311	pos	Organic acids and derivatives	Carboxylic acids and derivatives	Amino acids, peptides, and analogues
pos_6679	Aminocaproic acid	yes	up	map01100	PW_C001268;HMDB0001901	C02378	pos	Lipids and lipid-like molecules	Fatty Acyls	Fatty acids and conjugates
pos_6698	Troponin I (104-115)	yes	up	-	HMDB0259300	-	pos	Organic Polymers	Polypeptides	Not Available
pos_6757	Prolyl-Alanine	yes	down	-	HMDB0029010	-	pos	Organic acids and derivatives	Carboxylic acids and derivatives	Amino acids, peptides, and analogues
pos_6786	Pro Leu Lys	yes	up	-	-	-	pos	-	-	-
pos_686	4-[(2,4-Dihydroxy-3,3-dimethylbutanoyl)amino]butanoic acid	yes	up	-	HMDB0246316	-	pos	Organic acids and derivatives	Carboxylic acids and derivatives	Amino acids, peptides, and analogues
pos_6887	Xanthosine	yes	up	map01100;map02010;map01232;map00230;map00232	HMDB0000299;PW_C000203;MJDBOTE0001063	C01762	pos	Nucleosides, nucleotides, and analogues	Purine nucleosides	Not Available
pos_69	GPCho(22:6/18:1)	yes	down	map01100;map00564;map00592;map00590;map00591	HMDB0008754;HMDB0008728;HMDB0008729	C00157	pos	Lipids and lipid-like molecules	Glycerophospholipids	Glycerophosphocholines
pos_7032	N6-(1,2-Dicarboxyethyl)-AMP	yes	down	map01100;map00250;map01232;map00230;map01240	-	C03794	pos	-	-	-
pos_7071	N-Docosahexaenoyl Glutamine	yes	up	-	HMDB0242012;LMFA08020129	-	pos	Organic acids and derivatives	Carboxylic acids and derivatives	Amino acids, peptides, and analogues
pos_7072	Propionylcarnitine	yes	down	-	LMFA07070105;HMDB0000824;PW_C000658	C03017	pos	Lipids and lipid-like molecules	Fatty Acyls	Fatty acid esters
pos_7076	H-D-Asp(OtBu)-OH	yes	up	-	HMDB0253009	-	pos	Organic acids and derivatives	Carboxylic acids and derivatives	Amino acids, peptides, and analogues
pos_7110	Methyl hippurate	yes	up	map01100	HMDB0000859;HMDB0011723	C01586	pos	Organic acids and derivatives	Carboxylic acids and derivatives	Amino acids, peptides, and analogues
pos_713	Undecaprenyl diphosphate	yes	up	map00900	HMDB0001469;LMPR03030004	C04574	pos	Lipids and lipid-like molecules	Prenol lipids	Polyprenols
pos_7191	2,6-Diamino-5-hydroxyhexanoic acid	yes	up	map01100;map00310	HMDB0000450;HMDB0245508	C16741	pos	Organic acids and derivatives	Carboxylic acids and derivatives	Amino acids, peptides, and analogues
pos_7208	KBT 1585 hydrochloride	yes	down	-	HMDB0247783	-	pos	Organoheterocyclic compounds	Lactams	Beta lactams
pos_7209	Prolylproline	yes	down	-	HMDB0011180	-	pos	Organic acids and derivatives	Carboxylic acids and derivatives	Amino acids, peptides, and analogues
pos_7223	Guanosine monophosphate	yes	up	map01100;map01232;map00230;map04744	HMDB0001397;PW_C001080	C00144	pos	Nucleosides, nucleotides, and analogues	Purine nucleotides	Purine ribonucleotides
pos_7242	L-Lysine	yes	up	map01100;map00310;map02010;map01210;map00780;map00470;map01230;map00970	HMDB0000182;HMDB0301757;PW_C000118;MJDBOTE0000528	C00047	pos	Organic acids and derivatives	Carboxylic acids and derivatives	Amino acids, peptides, and analogues
pos_7263	Maltol	yes	up	-	HMDB0030776	C11918	pos	Organoheterocyclic compounds	Pyrans	Pyranones and derivatives
pos_7275	Xanthine	yes	up	map01100;map01232;map00230;map00232	PW_C000198;HMDB0000292;MJDBOTE0000403	C00385	pos	Organoheterocyclic compounds	Imidazopyrimidines	Purines and purine derivatives
pos_7335	Thymidine 5'-triphosphate	yes	up	map00240;map01100;map01232	HMDB0001342;PW_C001035	C00459	pos	Nucleosides, nucleotides, and analogues	Pyrimidine nucleotides	Pyrimidine deoxyribonucleotides
pos_7411	Adenosine 5'-Monophosphate	yes	up	map01100;map00230;map01240;map01232;map04068;map04150	HMDB0000045;MJDBOTE0000497	C00020	pos	Nucleosides, nucleotides, and analogues	Purine nucleotides	Purine ribonucleotides
pos_7478	N-Acetylneuraminate 9-phosphate	yes	down	map01100;map00520;map01250	HMDB0004381;HMDB0006268;PW_C002695	C06241	pos	Organic oxygen compounds	Organooxygen compounds	Carbohydrates and carbohydrate conjugates
pos_7479	Phosphoribulosylformimino-AICAR-P	yes	up	map01100;map00340;map01230	HMDB0012278	C04916	pos	Nucleosides, nucleotides, and analogues	Imidazole ribonucleosides and ribonucleotides	1-ribosyl-imidazolecarboxamides
pos_7483	2-Phenylindole	yes	up	-	HMDB0245294	-	pos	Organoheterocyclic compounds	Indoles and derivatives	Indoles
pos_7531	Kainic acid	yes	up	-	HMDB0253757	C12819	pos	Organic acids and derivatives	Carboxylic acids and derivatives	Amino acids, peptides, and analogues
pos_7533	L-Cystathionine	yes	down	map01100;map00270;map00260;map01230;map01240	HMDB0000099;PW_C000067	C02291	pos	Organic acids and derivatives	Carboxylic acids and derivatives	Amino acids, peptides, and analogues
pos_7534	1,2-Cyclohexanedicarboxylic acid, 4-methyl-	yes	down	-	HMDB0253138	-	pos	Organic acids and derivatives	Carboxylic acids and derivatives	Dicarboxylic acids and derivatives
pos_7567	Aspartylhydroxyproline	yes	up	-	HMDB0011160	-	pos	Organic acids and derivatives	Carboxylic acids and derivatives	Amino acids, peptides, and analogues
pos_7568	Kojic acid	yes	up	-	HMDB0258034;HMDB0032923	C14516	pos	Organoheterocyclic compounds	Pyrans	Pyranones and derivatives
pos_759	Leu Lys Tyr	yes	up	-	-	-	pos	-	-	-
pos_7617	N-(L-Arginino)succinate	yes	down	map01100;map00220;map00250;map01230	HMDB0000052	C03406	pos	Organic acids and derivatives	Carboxylic acids and derivatives	Amino acids, peptides, and analogues
pos_768	Neurotensin	yes	down	-	HMDB0255566	C01836	pos	Organic Polymers	Polypeptides	Not Available
pos_7699	4-(Dimethylamino)butyl carbamimidothioate	yes	down	-	HMDB0246305	-	pos	Organosulfur compounds	Isothioureas	Not Available
pos_77	Arg Ser	yes	down	-	-	-	pos	-	-	-
pos_7715	Nitrilotriacetic acid	yes	up	-	HMDB0303313;HMDB0255635	C14695	pos	Organic acids and derivatives	Carboxylic acids and derivatives	Amino acids, peptides, and analogues
pos_7754	PC(15:0/22:2(13Z,16Z))	yes	up	map01100;map00564;map00592;map00590;map00591	LMGP01011428;PW_C004004;HMDB0007954	C00157	pos	Lipids and lipid-like molecules	Glycerophospholipids	Glycerophosphocholines
pos_7817	Perylene-1,2-dione	yes	down	-	HMDB0256354	-	pos	Benzenoids	Phenanthrenes and derivatives	Not Available
pos_7857	Thienamycin	yes	down	-	HMDB0258982	C06664	pos	Organoheterocyclic compounds	Lactams	Beta lactams
pos_7863	(3R)-Sophorol	yes	down	-	LMPK12050461;HMDB0301810	C16228	pos	Phenylpropanoids and polyketides	Isoflavonoids	Isoflavans
pos_7977	Dimethylethanolamine	yes	up	map01100;map00564	HMDB0032231	C04308	pos	Organic nitrogen compounds	Organonitrogen compounds	Amines
pos_854	N7-(2-Carbamoyl-2-hydroxyethyl)guanine	yes	down	-	HMDB0255307	-	pos	Organoheterocyclic compounds	Imidazopyrimidines	Purines and purine derivatives
pos_902	1-Piperideine	yes	down	map01100	HMDB0243998	C06181	pos	Not Available	Not Available	Not Available
pos_907	2,2,6,7-Tetramethylbicyclo[4.3.0]nona-1(9),4-diene-7,8-diol	yes	up	-	HMDB0036686	-	pos	Organic oxygen compounds	Organooxygen compounds	Alcohols and polyols
pos_951	(4Z)-7-[(1S,2S,5R)-5-[([1,1'-Biphenyl]-4-yl)methoxy]-2-(morpholin-4-yl)-3-oxocyclopentyl]hept-4-enoic acid	yes	up	-	HMDB0248067	-	pos	Benzenoids	Benzene and substituted derivatives	Biphenyls and derivatives
pos_995	Desogestrel	yes	up	-	HMDB0014449;LMST02030104	C07629	pos	Lipids and lipid-like molecules	Steroids and steroid derivatives	Estrane steroids
