# Supplementary material for: Metabonomics and Transcriptomics Analyses Reveal the Underlying HPA-Axis-Related Mechanisms of Lethality in Larimichthys polyactis Exposed to Underwater Noise Pollution
Source: Int J Mol Sci. 2024 Nov 24;25(23):12610. doi: 10.3390/ijms252312610 (PMC11641136; doi:10.3390/ijms252312610)
Supplement: Supplementary file 1 [file ijms-25-12610-s001.zip › Supplementary material Table S4.xlsx]

## Sheet: Sheet1
Gene	Sequence ID/GenBank	Primers
CRH	evm.TU.Scaffold11.445	F: CTCCCCAAACCCAAAACT R: TCGGACCTCCTTCCCCTC
CRHBP	evm.TU.Scaffold165.70	F: CCAGCCGCTCCTCTCAAA R: AACAGCCCGACCAAACCT
CRHR2	evm.TU.Scaffold2659.208	F: GTCTGGGTTTTTGTTGTTCG R: GGCATCTTGGTGGAGTTCTT
AVP	evm.TU.Scaffold2659.150	F: CTCCGCCTGTTACATCCA R: AGCGCAGCGTCCTCCTTC
AVPR2	evm.TU.Scaffold218.13	F: CTTCCTCCTACCTGCCCT R: GCTGTCCTCTCCCGTCCC
POMC	evm.TU.Scaffold169.472; evm.TU.scaffold20s2.1	F: GCCTCCCCTCTCTCTTTTG R: CTTCTTCTCGTGGACGTCG
MC2R	evm.TU.Scaffold95.252	F: CAACAGGAACCTCCACGCA R: CGGTCCACAGCAATAGCCA
MC5R	evm.TU.Scaffold95.251	F: TCATGACAGTGAGGAGGGC R: GGTGGATGGAGTTGTAGCC
GR	evm.TU.Scaffold306.164	F: AAGAGTGCTCGCTTAATGGA R: GCTGGTGAGAATGATGCTGA
β-actin	MT330378	F: GAGAGGGAAATCGTGCGTGA R: CTCGTGGATTCCGCAAGATT
